# Supplementary material for: multiWGCNA: an R package for deep mining gene co-expression networks in multi-trait expression data
Source: BMC Bioinformatics. 2023 Mar 24;24:115. doi: 10.1186/s12859-023-05233-z (PMC10039544; doi:10.1186/s12859-023-05233-z)
Supplement: Supplementary file 2 — Additional file 2. Network Comparison. Comparison of multiWGCNA combined network modules to Castanho et al. 2020 standard WGCNA modules. [file 12859_2023_5233_MOESM2_ESM.xlsx]

## Sheet: Castanho vs combined
mod1 (combined network modules)	mod2 (Castanho et al. 2020 modules)	mod1.size	mod2.size	overlap	p.value	p.adj
combined_000	Red	5642	726	0	1	1
combined_000	Turquoise	5642	3091	0	1	1
combined_000	Yellow	5642	1102	0	1	1
combined_001	Red	3091	726	0	1	1
combined_001	Turquoise	3091	3091	3091	0	4.00513e-307
combined_001	Yellow	3091	1102	0	1	1
combined_002	Red	2900	726	0	1	1
combined_002	Turquoise	2900	3091	0	1	1
combined_002	Yellow	2900	1102	0	1	1
combined_003	Red	1858	726	0	1	1
combined_003	Turquoise	1858	3091	0	1	1
combined_003	Yellow	1858	1102	0	1	1
combined_004	Red	1102	726	0	1	1
combined_004	Turquoise	1102	3091	0	1	1
combined_004	Yellow	1102	1102	1102	0	4.00513e-307
combined_005	Red	868	726	0	1	1
combined_005	Turquoise	868	3091	0	1	1
combined_005	Yellow	868	1102	0	1	1
combined_006	Red	726	726	726	0	4.00513e-307
combined_006	Turquoise	726	3091	0	1	1
combined_006	Yellow	726	1102	0	1	1
combined_007	Red	585	726	0	1	1
combined_007	Turquoise	585	3091	0	1	1
combined_007	Yellow	585	1102	0	1	1
combined_008	Red	480	726	0	1	1
combined_008	Turquoise	480	3091	0	1	1
combined_008	Yellow	480	1102	0	1	1
combined_009	Red	346	726	0	1	1
combined_009	Turquoise	346	3091	0	1	1
combined_009	Yellow	346	1102	0	1	1
combined_010	Red	283	726	0	1	1
combined_010	Turquoise	283	3091	0	1	1
combined_010	Yellow	283	1102	0	1	1
combined_011	Red	208	726	0	1	1
combined_011	Turquoise	208	3091	0	1	1
combined_011	Yellow	208	1102	0	1	1
combined_012	Red	207	726	0	1	1
combined_012	Turquoise	207	3091	0	1	1
combined_012	Yellow	207	1102	0	1	1
combined_013	Red	170	726	0	1	1
combined_013	Turquoise	170	3091	0	1	1
combined_013	Yellow	170	1102	0	1	1
combined_014	Red	138	726	0	1	1
combined_014	Turquoise	138	3091	0	1	1
combined_014	Yellow	138	1102	0	1	1
combined_015	Red	109	726	0	1	1
combined_015	Turquoise	109	3091	0	1	1
combined_015	Yellow	109	1102	0	1	1
combined_016	Red	76	726	0	1	1
combined_016	Turquoise	76	3091	0	1	1
combined_016	Yellow	76	1102	0	1	1
combined_017	Red	33	726	0	1	1
combined_017	Turquoise	33	3091	0	1	1
combined_017	Yellow	33	1102	0	1	1
