# Supplementary material for: multiWGCNA: an R package for deep mining gene co-expression networks in multi-trait expression data
Source: BMC Bioinformatics. 2023 Mar 24;24:115. doi: 10.1186/s12859-023-05233-z (PMC10039544; doi:10.1186/s12859-023-05233-z)
Supplement: Supplementary file 3 — Additional file 3. Module Dynamics. MultiWGCNA temporal gene rank comparisons related to Castanho et al. 2020 data. [file 12859_2023_5233_MOESM3_ESM.xlsx]

## Sheet: 4m_vs_6m_modToModConn
Gene	kWithin_in_4m	Rank_in_4m	kWithin_in_6m	Rank_in_6m
C1qb	419.912	1	658.814	9
Cyth4	413.897	2	472.571	78
Cd9	413.42	3	651.159	80
Tmem176b	408.639	4	653.04	35
Ctsc	407.904	5	602.679	163		Genes that are in the top 30 connected hubs are shown in red
C4b	406.058	6	651.41	28
Cxcl16	405.648	7	639.347	182
C1qc	405.404	8	664.804	31
Npc2	404.693	9	688.846	109
Gusb	404.598	10	637.62	267
Msn	401.258	11	665.904	32
Ctss	399.217	12	647.886	11
Dock2	397.712	13	458.217	118
Havcr2	397.615	14	525.571	30
Aspg	397.298	15	566.773	86
Tlr2	395.451	16	618.918	271
Hexb	395.338	17	663.932	8
Hcls1	395.324	18	569.154	17
Gfap	394.824	19	632.476	29
Clu	394.667	20	630.703	24
Mpeg1	394.471	21	624.312	1
Cybb	393.956	22	539.118	213
Cx3cr1	393.313	23	648.373	37
Tyrobp	393	24	658.895	146
Slc15a3	392.898	25	615.494	143
Ptpn6	392.858	26	621.426	246
Csf3r	392.306	27	517.025	101
C1qa	392.188	28	674.072	4
Ctsz	392.071	29	662.752	38
Csf1r	392.032	30	665.651	6
Ucp2	391.682	31	672.686	474
Itgb5	391.211	32	668.918	310
Nckap1l	390.808	33	605.735	123
Ctsh	390.761	34	618.958	3
Unc93b1	390.405	35	677.101	140
Trem2	390.266	36	642.129	48
Laptm5	390.141	37	658.568	269
Axl	388.71	38	652.381	66
Plek	388.351	39	646.297	23
Pld4	388.257	40	629.883	12
Lair1	388.168	41	570.337	65
Cebpa	386.216	42	631.228	39
Pfkfb3	386.038	43	438.787	184
H2.K1	383.279	44	597.348	230
Abhd4	382.54	45	610.746	61
Hmox1	382.4	46	641.063	323
X5430435G22Rik	382.223	47	422.613	293
Cyba	381.984	48	650.274	98
Cd68	381.878	49	606.059	36
Slc11a1	381.69	50	585.379	211
Fam46c	381.011	51	574.125	73
Cd180	380.214	52	610.889	108
Arpc1b	379.965	53	580.639	46
Lap3	378.714	54	601.164	84
Ncf1	377.448	55	594.718	7
Olfml3	377.425	56	572.592	232
Cd84	377.413	57	574.729	438
Lgi4	377.195	58	613.201	100
Pycard	377.17	59	589.401	160
Rnh1	376.889	60	593.919	10
Fcer1g	376.381	61	643.842	79
Tgfbr1	376.064	62	592.832	95
Hk2	375.376	63	568.025	381
Myo1f	374.66	64	537.544	19
Cd14	374.595	65	646.748	127
Itgb2	373.757	66	648.432	42
Renbp	373.421	67	511.01	147
Inpp5d	373.279	68	554.702	20
P2ry6	373.051	69	626.583	40
Lcp1	371.959	70	627.276	88
Emr1	371.654	71	622.592	364
Fyb	370.933	72	519.485	254
Pros1	370.449	73	641.275	275
Clec7a	369.924	74	576.818	76
Creg1	369.663	75	586.494	366
Hexa	368.539	76	627.815	70
Apbb1ip	368.412	77	489.765	333
Tnfrsf1a	368.158	78	688.282	335
Rac2	367.734	79	637.404	69
Cd53	366.819	80	678.579	189
Ccl4	366.772	81	622.742	1879
Csf1	366.769	82	548.505	104
Timp1	366.716	83	515.969	102
Fcgr3	365.544	84	640.535	21
Cd37	365.35	85	595.356	81
Cd63	364.857	86	665.421	71
Lag3	364.808	87	602.602	523
Ctse	364.516	88	629.599	285
AF251705	364.438	89	573.833	26
Ncf2	364.393	90	597.852	110
Cd86	363.835	91	562.123	133
Rassf4	363.691	92	486.258	2739
Ccl6	363.476	93	596.877	34
Atf3	363.12	94	499.597	16
C3ar1	362.754	95	634.185	106
Itgax	362.095	96	601.608	2588
Ly9	362.093	97	538.409	2014
Irf8	361.636	98	642.153	135
Dock8	360.691	99	440.928	25
Pbxip1	360.221	100	637.824	264
Ctsd	360.181	101	654.196	1690
Man2b1	359.852	102	624.321	58
Csf2rb	358.713	103	600.426	202
Cd52	358.613	104	624.379	144
Bcl2a1b	358.301	105	579.26	177
Ly86	358.117	106	618.493	138
Capg	357.998	107	583.582	52
Tmem176a	357.378	108	641.175	45
Tgfbr2	357.082	109	670.982	2714
Dnase2a	356.913	110	620.822	168
Syngr2	356.36	111	607.601	167
Clic1	356.221	112	555.864	298
Ccl3	356.004	113	600.764	331
Pdcd1	355.995	114	447.157	302
Tbxas1	355.814	115	607.095	402
S100a1	355.724	116	587.293	186
Lyz2	355.18	117	543.24	111
Cnn3	355.006	118	665.757	115
St14	354.214	119	586.459	240
Gatm	352.096	120	528.517	130
Lyn	351.474	121	584.602	49
Gal3st4	351.261	122	514.865	2928
Fxyd1	351.059	123	651.159	33
Niacr1	350.732	124	585.049	444
H2.D1	348.216	125	598.402	315
Naip2	347.644	126	533.215	249
Slc37a2	347.526	127	632.272	257
Siglec5	347.212	128	466.726	993
Irf5	347.124	129	558.979	281
Fermt3	347.104	130	606.141	5
Sfpi1	346.894	131	563.205	87
P4ha3	346.849	132	571.919	256
Mvp	345.846	133	619.851	96
Arhgap30	345.362	134	497.4	54
Lgals9	344.922	135	616.317	113
Pik3cg	344.671	136	586.825	103
Cd48	344.013	137	593.256	1097
Osmr	344.005	138	612.396	125
Ntsr2	343.336	139	593.076	516
Abca1	343.309	140	650.895	291
Ptprc	342.906	141	524.962	90
Bcl3	342.131	142	445.115	225
Hrsp12	341.836	143	656.412	44
B2m	341.392	144	613.038	93
Neurl3	341.192	145	450.688	183
Ctsa	341.044	146	657.785	85
Cd83	340.506	147	630.789	55
Itpkb	340.287	148	496.633	209
P2rx7	339.393	149	540.228	379
Anxa3	339.269	150	532.947	60
Slc14a1	337.426	151	580.433	1877
Itga6	336.878	152	498.229	137
Cd74	336.617	153	255.009	139
Vav1	335.724	154	514.705	62
Hist1h2bc	335.201	155	477.026	1099
Tgif1	334.882	156	487.973	174
Cd82	334.852	157	474.779	185
Ch25h	334.435	158	481.593	59
Dcstamp	333.708	159	557.842	565
Hvcn1	332.862	160	637.791	389
Chi3l1	331.386	161	559.106	116
Itga7	331.006	162	454.383	136
Scrg1	330.121	163	674.934	75
Naprt1	329.579	164	521.355	119
Ccdc90a	329.247	165	354.166	437
Lat2	328.8	166	502.53	50
Lsp1	328.727	167	609.569	124
Stat3	328.657	168	610.11	487
Klhl6	327.196	169	504.829	341
Igsf6	326.484	170	513.08	121
Btk	326.304	171	447.112	332
Rasal3	326.248	172	423.885	593
Abi3	325.377	173	555.179	107
Galntl2	325.358	174	590.993	207
Rnase4	324.599	175	562.227	553
Rhoc	324.357	176	502.036	385
Padi2	324.313	177	613.008	53
Rasgrp3	324.164	178	370.663	151
Fblim1	322.806	179	464.914	239
Ncf4	322.698	180	554.986	105
Clec5a	322.143	181	536.475	220
Sgpl1	321.605	182	672.986	74
Aqp4	321.333	183	596.242	483
Rgs10	321.154	184	645.739	57
Psmb8	320.511	185	589.614	51
Tcn2	320.483	186	608.059	89
Csf2rb2	320.434	187	433.912	2771
S100a16	320.292	188	425.854	191
Lamp1	320.257	189	624.681	204
Cyfip1	319.664	190	456.567	56
Lgals3bp	319.483	191	573.183	2732
Gpr35	319	192	509.021	263
Gm2a	318.972	193	521.634	132
Cmklr1	315.971	194	516.116	495
Nfatc1	315.619	195	452.571	41
Akna	314.862	196	207.981	308
Tlr13	314.652	197	556.618	244
Fgr	314.501	198	534.906	18
Ticam1	314.261	199	556.827	338
Ptafr	313.705	200	341.158	452
Plau	313.666	201	496.798	63
Grn	313.471	202	613.177	586
A2m	312.551	203	389.768	1485
Gm885	310.832	204	572.829	253
Aif1	310.323	205	536.343	15
Abcc3	310.117	206	488.127	540
Cst7	309.936	207	582.659	443
Itpripl2	309.828	208	349.712	415
Arl11	309.375	209	594.669	1544
Slamf9	309.072	210	539.498	377
X1700017B05Rik	307.741	211	641.982	131
Gpr183	307.116	212	488.411	359
Ggta1	306.957	213	658.649	175
Trp53	306.232	214	491.371	432
Fes	306.109	215	475.061	91
Gpr65	305.766	216	423.564	279
Agtrap	305.67	217	522.982	405
Tgfb1	305.442	218	548.327	1753
Ebf3	304.988	219	170.118	365
Il21r	304.923	220	578.09	370
Cttnbp2nl	304.736	221	470.553	2267
D4Ertd22e	304.038	222	491.333	2976
Adam17	303.538	223	404.992	161
Blnk	303.061	224	512.926	129
Tlr1	302.392	225	597.639	159
Rab3il1	301.893	226	401.534	521
Lgals3	301.668	227	435.933	233
Elf4	301.566	228	489.211	2427
Tec	301.212	229	249.576	296
Cst3	300.162	230	644.379	1806
Adamts1	300.007	231	316.113	199
Tnfrsf1b	299.881	232	639.133	197
Man2b2	299.652	233	557.487	112
Cd300a	299.609	234	483.012	458
Mmp12	299.35	235	430.407	403
Slc39a1	297.763	236	525.09	173
Cd33	297.68	237	471.334	1421
Tnfaip8l2	296.741	238	538.953	180
Slco2b1	296.69	239	579.49	68
Slc29a3	296.529	240	606.446	1067
Ddr1	296.472	241	520.981	340
Plaur	296.063	242	369.853	2132
Capn3	295.908	243	225.431	313
St8sia6	295.657	244	570.015	557
Cat	295.486	245	417.989	312
Vwa5a	294.332	246	654.759	753
Snx20	293.755	247	211.995	580
Gngt2	293.379	248	479.213	2234
Ifi30	293.32	249	603.936	309
Lrmp	292.974	250	276.487	408
Ikzf1	292.702	251	543.599	82
Nfam1	292.3	252	444.442	650
Lcat	291.878	253	567.507	218
Irgm1	291.822	254	628.501	1820
Adcy7	291.33	255	521.147	388
Samsn1	291.189	256	602.099	2195
Cd22	290.892	257	603.719	423
Gpr84	290.576	258	375.069	2365
Sowahc	289.362	259	543.375	361
Evi2b	288.775	260	297.028	2001
Tubb6	288.471	261	298.812	616
Tifab	288.147	262	460.142	297
Tlr7	287.906	263	571.948	251
Add3	286.576	264	615.486	259
Edem1	286.388	265	336.153	2522
Wasf2	286.337	266	512.114	117
Sparc	285.752	267	670.226	1019
Lrrc33	285.727	268	490.205	2000
Ccl9	284.59	269	650.081	417
Tlr12	284.181	270	226.816	1656
X4632428N05Rik	284.138	271	665.016	149
Frmd8	283.905	272	526.687	369
Gucy2e	283.487	273	277.651	210
Cd300lf	283.054	274	347.346	22
Necap2	282.197	275	628.113	238
Itga5	281.957	276	471.245	376
Apobec1	281.773	277	514.133	326
Tst	281.215	278	401.873	97
Hck	281.181	279	561.731	2478
Plcg2	280.995	280	490.186	2042
Efemp2	280.76	281	603.231	64
Lilrb4	280.403	282	423.266	1509
Sh3bp2	280.275	283	513.29	301
Apoe	279.969	284	534.081	181
Cd300lb	279.468	285	621.916	205
Sat1	279.016	286	396.701	2630
Lrp10	278.901	287	428.973	198
Dhrs3	278.004	288	345.503	396
Pdlim4	277.909	289	456.816	284
Bcl2a1d	277.716	290	374.386	126
Mfap3l	276.85	291	598.191	150
Tln1	276.767	292	317.247	299
Prdx6	276.39	293	642.429	515
Haao	276.284	294	302.173	120
Gpsm3	276.092	295	469.075	1793
Cnr2	276.079	296	557.359	272
Hist1h1c	275.928	297	543.762	525
Scamp2	275.866	298	609.43	2546
Tlr9	275.368	299	532.92	716
X2810459M11Rik	274.788	300	414.072	14
S100a13	274.619	301	536.728	395
Gpam	274.047	302	609.006	689
Rab13	273.212	303	245.775	236
Fcgr1	272.964	304	493.609	141
Klrb1a	272.76	305	171.516	306
Siglech	272.467	306	524.698	2319
Klrb1b	272.419	307	494.458	368
Pla2g7	271.914	308	570.141	217
Lpcat2	271.179	309	549.509	2398
Lgmn	270.698	310	651.269	193
Rhoj	269.874	311	387.589	1675
Bmpr1b	268.998	312	552.813	164
Itgad	268.684	313	553.676	255
Il10ra	267.869	314	403.105	241
Srgn	267.124	315	605.511	383
Plin2	267.049	316	450.968	72
Slc12a9	265.532	317	453.495	328
Gstm1	265.155	318	409.776	349
Aim2	264.261	319	261.005	27
Kcnk6	264.228	320	506.488	1493
Zfp36	263.657	321	456.624	354
Fcgr4	263.308	322	439.293	194
Dbi	263.307	323	643.659	83
Slc16a10	262.82	324	111.625	603
Trim30a	262.619	325	485.143	574
Arap1	262.243	326	538.701	122
H2.DMb1	262.064	327	444.471	154
Tor3a	262.018	328	519.213	440
Icam1	261.57	329	417.345	277
Cotl1	259.644	330	398.197	367
Naglu	259.481	331	609.143	283
Cd81	259.446	332	584.295	170
Ptgs1	258.675	333	627.1	224
F11r	258.409	334	473.035	1200
S100a6	257.2	335	627.017	266
BC013712	257.184	336	399.259	476
Fgfrl1	256.724	337	469.025	2863
Apobr	256.35	338	568.781	67
X5930403L14Rik	255.977	339	438.212	501
Bmp2k	255.749	340	553.964	192
Fcgr2b	255.643	341	584.847	360
H2.Ab1	255.064	342	232.919	481
Rab32	254.457	343	330.338	1930
Slc24a6	254.097	344	481.987	422
Dtx3l	254.037	345	290.575	453
Lrrc8a	253.885	346	447.605	431
Il1rl2	253.83	347	374.403	320
Ticam2	253.028	348	406.401	522
Plxnb2	252.736	349	518.773	2281
Aldoc	252.564	350	450.944	564
Il6ra	252.511	351	403.057	169
Lpxn	251.977	352	359.548	1598
Cdc42ep4	251.473	353	345.853	460
Mcm3	250.983	354	516.463	1666
Gp49a	250.286	355	320.681	166
Hpgd	250.197	356	234.029	1847
Elk3	249.77	357	290.025	1503
Snx18	249.397	358	400.879	176
Bmf	248.754	359	562.961	989
Ppp1r18	248.553	360	507.933	363
Ftl1	248.096	361	544.71	464
Sh3tc1	247.883	362	338.892	1551
Arhgdib	247.135	363	500.347	421
Ctsb	247.086	364	629.556	94
Hspb6	246.877	365	560.546	966
Serpinf2	246.06	366	627.438	2056
Slc1a4	245.064	367	513.502	563
Atp1b2	244.779	368	524.101	152
Msr1	243.613	369	539.991	1043
Tspo	243.318	370	560.238	2128
Ostf1	242.807	371	374.846	134
Il13ra1	242.297	372	414.911	201
Slamf8	242.114	373	426.556	148
A730036I17Rik	241.345	374	276.948	614
Slc12a4	241.174	375	241.899	1299
Was	241.055	376	538.777	1585
Tpp1	241.018	377	564.768	307
Gm4902	240.772	378	416.691	390
Itih3	240.591	379	594.392	304
Sox9	240.389	380	235.283	457
Pik3ap1	240.326	381	633.431	414
Il1b	238.203	382	440.212	214
Cln3	237.467	383	520.337	1926
Dok1	237.009	384	455.466	222
Edem2	236.785	385	581.193	411
Sash3	236.479	386	281.806	268
Ptbp1	236.177	387	227.431	280
Sdc4	236.104	388	546.135	77
Tmem86a	235.029	389	587.552	543
Il4ra	234.818	390	494.31	2907
Fcrls	234.771	391	489.445	391
Arhgap25	234.176	392	436.556	2324
Prkcd	234.152	393	412.289	228
Frrs1	233.264	394	170.984	212
Bcl2a1a	233.063	395	525.459	545
Sall1	232.905	396	534.732	206
Fbxo2	231.962	397	318.341	583
Ptger4	231.831	398	182.083	156
Srebf1	231.6	399	416.246	955
Serpina3m	231.525	400	378.4	1923
Tsc22d4	231.349	401	472.891	92
Entpd1	230.912	402	608.585	420
H2.Ob	230.389	403	555.365	325
Gpr146	230.193	404	410.153	779
Gpr114	230.174	405	561.638	234
Parp9	228.875	406	481.236	2950
Psd4	227.719	407	478.058	344
Oat	227.651	408	548.961	158
Glipr2	227.367	409	426.393	429
Naalad2	227.239	410	379.937	455
Itgam	227.043	411	490.833	406
Il2rg	227.021	412	396.567	1966
Klrb1c	225.943	413	115.513	2408
Serpina3n	225.662	414	492.172	472
Ip6k3	225.591	415	565.249	1903
Ms4a6d	225.042	416	465.255	1692
Pdpn	224.895	417	540.902	248
Procr	224.692	418	221.291	485
Rhoh	224.307	419	427.252	407
Cmtm3	223.68	420	485.829	1012
Runx1	222.977	421	499.635	1873
Car5b	222.946	422	506.921	2900
Akr1b10	222.732	423	545.503	2286
Irak4	222.685	424	177.878	155
Cd72	222.131	425	349.124	215
X99384	221.835	426	308.435	157
X9830001H06Rik	221.834	427	36.2418	1767
Pmaip1	221.586	428	429.604	334
Nat6	220.677	429	481.421	2297
Plcb3	220.529	430	296.633	401
Iqgap3	220.314	431	506.698	1326
Cyp4f14	219.97	432	562.166	2
E230029C05Rik	217.563	433	163.107	493
Syk	217.451	434	390.105	1790
Ms4a6c	217.326	435	463.212	2268
Masp1	217.143	436	399.554	1429
Dbndd2	214.926	437	585.88	1961
Npl	214.298	438	638.468	237
Cstb	214.251	439	442.954	276
Endou	213.958	440	514.471	663
Gm5086	213.668	441	325.385	2140
Gnai2	213.387	442	390.749	221
Ltbr	211.408	443	565.74	1606
Mt1	210.857	444	605.662	944
Mtmr11	210.146	445	253.316	295
Flywch2	209.863	446	311.502	337
Fuca1	209.718	447	389.931	519
Sbno2	208.929	448	358.357	953
Vasp	208.668	449	395.209	1747
C5ar1	208.414	450	285.605	1751
Lpcat3	208.136	451	398.965	611
Lamp2	208.132	452	568.376	128
Ccr5	207.688	453	506.718	951
Abcb1b	207.668	454	358.185	2218
Mlc1	206.963	455	481.37	416
Pter	206.531	456	112.275	179
Slc25a18	206.516	457	493.485	554
Slc7a7	205.909	458	555.55	435
Gna15	203.3	459	298.319	572
Rcbtb2	202.95	460	503.925	1987
Myo7a	202.363	461	133.575	1618
Casp8	202.056	462	426.724	571
Dusp27	201.952	463	420.823	2458
Ddah1	201.915	464	499.981	740
Slc16a1	201.793	465	216.756	535
Dpys	201.712	466	206.234	262
Cybrd1	201.185	467	406.819	13
Gna12	200.994	468	318.048	289
Ccdc102a	200.789	469	257.129	321
Myd88	200.672	470	408.493	190
Golm1	200.502	471	81.0544	503
Phyhd1	200.479	472	480.7	2064
Icosl	200.211	473	422.747	384
Mt2	200.034	474	651.356	536
Cyb5r3	199.423	475	291.847	2060
Gng5	199.026	476	511.527	162
Lef1	198.213	477	366.182	317
Hn1l	197.458	478	220.213	2210
Naga	197.332	479	344.135	2190
Ybx1	196.819	480	238.049	1380
Tgm1	196.719	481	507.535	195
Atoh8	196.609	482	68.643	2959
Kcne1l	196.431	483	576.018	909
A830007P12Rik	195.343	484	342.146	1481
Sod3	194.577	485	478.863	316
Tpcn1	193.562	486	358.849	350
C3	192.622	487	584.957	601
Lpar5	192.317	488	429.553	145
Apoc2	191.729	489	348.629	1163
Cnksr3	191.34	490	256.87	510
Rela	191.012	491	343.197	622
Fam111a	190.957	492	431.294	2533
B4galt1	190.562	493	472.327	2730
Notch3	190.541	494	240.115	346
Soat1	190.495	495	570.631	2600
Id3	189.908	496	402.279	605
Comt	189.815	497	221.137	114
Mcm5	189.531	498	87.535	171
Il1a	189.312	499	354.863	1960
Gba	189.197	500	303.003	567
Pon3	188.199	501	509.714	142
Cebpd	187.82	502	229.461	327
Ntrk2	187.653	503	456.142	2495
Npas3	186.326	504	189.894	252
Lrp1	185.856	505	235.72	1475
Fam129b	185.753	506	354.226	439
Serhl	185.688	507	423.921	2516
Fgd3	184.653	508	346.947	2916
Prkch	184.263	509	301.469	1440
Il1rn	184.094	510	449.901	974
Klk8	183.331	511	95.4584	1100
Tnfaip2	182.789	512	292.346	99
Mmp28	182.694	513	115.162	1872
Lcn2	182.403	514	406.006	2581
Ppap2b	181.943	515	530.212	2007
Lrig1	181.107	516	598.334	382
Id2	180.387	517	400.242	2960
Osm	180.232	518	316.116	1371
Glycam1	179.986	519	468.947	2954
Ifi202b	179.985	520	332.812	2299
Treml2	179.101	521	557.488	322
Asb10	176.873	522	506.274	43
Ctsl	176.586	523	622.459	339
Cd274	175.091	524	249.683	541
Asah1	173.199	525	526.672	1505
Aph1a	172.719	526	383.414	2939
Pag1	172.574	527	358.773	642
Spata13	172.099	528	337.883	392
Snapin	171.929	529	386.153	1199
Cldn26	171.91	530	76.258	227
H6pd	171.875	531	287.498	2012
Gpr37l1	171.838	532	327.13	2482
Glipr1	171.655	533	139.364	1453
Tmem219	171.527	534	119.03	2463
Ccl12	171.364	535	460.649	187
X0610031J06Rik	171.058	536	455.082	2409
Mms22l	171.052	537	228.591	549
Aff1	170.944	538	411.232	832
Ctla2b	170.155	539	347.59	628
Skap2	169.634	540	566.612	760
Med22	169.593	541	438.024	2211
Cytip	167.245	542	188.78	762
Bag3	166.166	543	489.526	2432
Dnase1l1	163.535	544	413.683	623
Gpnmb	163.013	545	488.211	2573
Cdk1	161.913	546	98.6427	492
Ppp1r14b	161.434	547	406.322	2577
Rhbdf2	161.402	548	240.96	1227
Uap1l1	161.365	549	433.357	804
Mob1a	161.129	550	287.267	2856
Sh3pxd2b	160.963	551	391.44	235
Rps27l	160.931	552	292.489	2094
Ifnar2	159.844	553	581.449	994
Rom1	159.604	554	464.724	428
Gpr137b	159.293	555	230.018	488
Nek6	159.126	556	257.387	2938
Mfsd1	158.899	557	552.965	1530
Ptpn7	157.139	558	337.776	2523
S1pr2	157.117	559	216.67	287
Nlrc5	156.913	560	136.087	917
Parvg	156.013	561	176.997	629
Cdkn1b	155.997	562	99.956	1036
Chst2	155.682	563	498.795	1319
Hnrnpf	155.374	564	505.29	419
A430084P05Rik	155.095	565	587.586	2344
Tns4	154.466	566	265.15	1245
Hist1h4i	154.104	567	446.235	462
Blvrb	153.529	568	301.725	373
Dcxr	153.229	569	418.181	1932
Plce1	152.586	570	373.377	409
Galm	152.049	571	462.56	576
Cdc42se1	150.872	572	462.964	188
Tapbp	150.109	573	417.285	1642
Prdx1	149.636	574	515.33	2982
Nfkb2	148.234	575	422.21	507
Selplg	146.391	576	426.382	172
Ugt1a7c	144.714	577	354.933	216
Bak1	144.679	578	163.772	282
D19Wsu162e	143.524	579	212.643	473
Plxdc2	142.345	580	551.633	47
Tlr6	141.524	581	168.567	575
Gpr34	141.473	582	407.312	2648
Tmem123	141.091	583	488.119	2497
X5031414D18Rik	140.006	584	346.818	1280
Slc44a3	139.75	585	82.6011	463
Gns	139.613	586	567.825	1108
Tcf7l1	139.089	587	168.147	1846
Tap1	138.892	588	368.869	2494
Afp	137.766	589	193.555	688
Nme6	137.197	590	254.61	2162
Asf1b	136.256	591	258.4	2452
AI427809	136.223	592	181.776	2568
Mafb	134.986	593	583.732	2877
Myo1g	134.915	594	339.459	2849
Gstm5	134.833	595	338.55	2520
Arhgap22	133.767	596	372.078	2455
Bckdha	133.408	597	328.969	602
Tspan14	133.377	598	248.283	569
Gm5431	133.297	599	409.79	245
Nhlrc3	132.277	600	240.91	1610
Tspan4	130.836	601	450.769	329
Ptplb	130.287	602	418.307	573
Hadha	129.907	603	515.932	378
Cryab	129.315	604	376.062	399
Tmem173	129.155	605	447.191	2137
Car4	129.013	606	305.71	2753
P4hb	128.977	607	398.19	372
Epsti1	127.499	608	319.057	1876
Slfn2	126.507	609	171.457	300
Bhlhe41	126.255	610	253.442	544
X2010002N04Rik	126.212	611	467.008	986
Sft2d1	125.256	612	214.398	393
Gm13293	125.199	613	405.758	2031
Rpl22	124.129	614	496.272	538
Slc25a10	123.963	615	278.499	404
Adora3	123.784	616	544.513	599
Ssr4	122.296	617	230.279	318
Hist2h2aa1	120.666	618	171.114	2400
Shroom3	120.135	619	97.3179	1223
Tes	119.486	620	163.24	2891
Lif	119.261	621	182.149	470
Dhrs1	119.058	622	449.452	2202
Wdr81	118.195	623	432.292	582
X1810011H11Rik	116.529	624	248.378	467
Ptma	116.169	625	308.544	348
Tmbim4	113.198	626	390.723	2512
Padi1	112.755	627	276.903	547
X2310022B05Rik	111.615	628	433.253	2103
G6pdx	110.517	629	428.218	514
Ptpn18	110.312	630	280.619	613
Rp2h	110.224	631	340.855	2920
Gm5083	110.16	632	43.4677	223
Eepd1	108.946	633	122.941	2542
Cd101	108.789	634	368.887	2734
Hist1h2bg	108.76	635	139.223	2898
Gm16793	107.794	636	116.434	1243
Gpr160	107.341	637	292.373	2208
Chst11	106.427	638	380.205	1925
Tgfa	105.418	639	149.989	314
Nucb1	105.274	640	165.211	351
X6330512M04Rik	104.239	641	262.409	1009
Ifi27l1	103.646	642	436.94	2593
Rbm38	101.437	643	371.661	496
Creb3l2	100.989	644	168.432	278
Gas2l3	100.337	645	176.022	226
Ms4a4c	99.1838	646	324.483	2937
Clec4a3	98.7275	647	391.322	358
Ptprn2	97.3645	648	244.241	1778
Gm15417	96.7391	649	291.806	517
Cpe	96.3653	650	548.454	436
Wdfy4	96.255	651	248.415	336
Armcx2	95.9589	652	172.003	451
Fli1	95.6951	653	225.646	330
Fgf14	94.2483	654	209.913	607
Gria3	94.22	655	167.424	1928
H2.Oa	93.7637	656	387.897	668
Mcl1	92.5923	657	284.857	2153
Fam187a	91.341	658	144.102	1728
Btd	90.8591	659	341.497	1809
Rnls	88.8045	660	326.051	286
Atp6v0a2	88.5971	661	269.022	412
Csk	88.2483	662	229.602	2308
Prss23	88.0661	663	471.117	449
Sgk1	86.2162	664	321.256	1496
Cndp2	86.0727	665	243.993	1064
Chn1	85.8881	666	213.869	1338
Tppp	85.6607	667	132.384	1721
Brp44l	85.5918	668	397.664	551
Tmtc4	85.2006	669	106.086	1151
Lcp2	85.1819	670	317.968	647
Rims2	84.556	671	192.064	442
Cav2	84.0918	672	354.602	626
Glrp1	83.8739	673	264.514	434
Pilra	83.4079	674	164.646	2961
Igf1	82.6555	675	297.53	447
Lrrn3	82.2862	676	151.443	203
Esyt2	81.622	677	252.461	1005
Pvrl4	81.6086	678	271.521	2646
Arhgap11a	80.9042	679	137.886	2276
Qrfpr	80.5221	680	184.726	656
C1ra	80.1964	681	359.182	311
Gem	80.1555	682	191.057	1312
X4932438H23Rik	80.0667	683	194.111	1120
Akap5	80.0357	684	254.69	529
Ncapg2	79.353	685	201.103	1366
Slc2a9	79.1668	686	340.576	2530
Ctf1	78.8609	687	200.146	2447
Serpine1	78.3771	688	420.329	1888
B430306N03Rik	78.3417	689	525.412	1798
Itga4	78.3008	690	230.297	526
Pnpla8	77.8355	691	136.431	3025
Cdca5	77.7941	692	109.344	2932
Drosha	76.8968	693	204.699	2454
Dnalc1	76.8074	694	198.986	2219
Orai1	76.644	695	271.536	1814
Hmgcs1	76.6414	696	134.569	1285
Diap1	76.5381	697	147.31	2100
Mkks	76.4614	698	68.3243	2242
Cyp51	76.2596	699	120.949	1899
Cdkl4	76.035	700	163.242	1265
X1700112E06Rik	75.0409	701	277.801	638
Rpl39l	74.4193	702	104.1	410
P2ry2	73.3696	703	110.561	2803
Kcnip4	73.1538	704	193.324	2515
Gpr101	72.9836	705	172.609	1891
Adrbk2	72.7055	706	146.511	2073
Jmjd4	72.6744	707	217.556	1277
Dcbld2	71.5133	708	128.137	2498
Lrrc49	71.107	709	168.764	400
X3110047P20Rik	70.916	710	278.398	1169
Gm12657	70.9139	711	81.4421	1412
Sidt1	70.2402	712	229.145	2535
Gpr137b.ps	70.057	713	278.218	2605
Zfr	69.8735	714	159.971	742
Ctnna2	69.6611	715	195.556	2131
Slc7a5	69.2829	716	525.628	604
Trim37	68.982	717	170.784	258
Susd5	68.8752	718	205.57	371
Ahr	68.7689	719	160.327	1304
Psd3	68.7358	720	104.662	347
Rnf130	68.5241	721	276.203	290
Rhobtb2	67.8646	722	158.125	1330
Cysltr1	67.8504	723	276.033	1614
Dap	67.8178	724	289.134	570
Glrx2	67.4464	725	85.6211	1973
Fam81a	67.2706	726	178.639	2394
Sfpq	67.1496	727	248.905	596
BC026590	67.0635	728	209.292	643
Spna2	66.6206	729	235.611	2942
X5730409E04Rik	66.2808	730	105.208	837
Padi4	66.2051	731	22.8988	178
Map1lc3b	66.0732	732	202.833	1595
Pcdhb15	66.0453	733	45.9642	2430
Ttc19	65.3028	734	120.197	242
Phlpp2	64.6293	735	239.657	2041
Tmem206	64.5648	736	173.978	1631
Tarsl2	64.3894	737	101.24	2136
Pcp4	64.3035	738	51.5851	2770
Htr7	64.0995	739	153.155	634
X4930471M23Rik	63.968	740	461.224	588
X6330527O06Rik	63.9649	741	208.604	1033
Rapsn	63.9298	742	376.928	2594
Usp27x	63.4648	743	130.821	1782
Fbxw7	63.4046	744	193.361	1571
B3galtl	63.0008	745	208.198	1548
Agpat2	62.7942	746	348.512	1982
Tpt1	62.6898	747	273.248	2236
Lrrn1	62.1776	748	223.752	477
Slc41a3	61.1789	749	241.468	2477
Zranb3	61.1617	750	222.57	1792
Tln2	60.8774	751	204.744	1837
Pabpc1	60.8174	752	349.579	2943
Sfrp5	60.373	753	552.014	1562
Stat1	60.138	754	352.771	2692
Macrod2	59.5928	755	124.53	2121
Oaz3	58.4057	756	94.2066	2212
Klhl1	57.9	757	54.9992	2129
Phtf2	57.6879	758	123.51	2386
Brms1l	57.6566	759	116.176	1745
Tom1	57.567	760	433.231	2053
Fam131b	57.2844	761	148.85	2841
Imp4	57.1517	762	432.698	2466
Bbs1	56.8672	763	171.822	799
Rassf10	56.6745	764	119.569	352
Il2rb	56.4808	765	248.661	1468
Grik2	56.4762	766	167.826	681
Rbfox2	56.195	767	235.227	1713
X9530026P05Rik	55.6487	768	65.9093	486
Nap1l1	55.1995	769	61.0451	527
Garnl3	54.4055	770	88.6718	2347
X1700024P16Rik	54.3782	771	165.27	2783
Kcnt2	54.3261	772	195.186	448
Chsy3	54.2547	773	216.253	1512
X9430021M05Rik	53.9151	774	167.723	454
Pbx2	53.6327	775	108.226	2853
Zfp462	53.4512	776	119.05	1611
Smyd2	53.0721	777	103.868	794
Gm5640	52.4266	778	55.8622	577
Rab7l1	52.3441	779	485.136	499
Vkorc1	52.2694	780	329.914	1927
Zmynd17	51.784	781	56.5251	672
Mylk3	51.7487	782	76.6802	506
Zbtb9	51.5773	783	114.025	165
Magi3	51.5227	784	173.674	754
Ccdc75	51.2336	785	130.134	2639
Sec14l3	51.2182	786	136.093	2050
Senp2	50.6238	787	135.044	2192
Mxd1	50.1903	788	163.162	1658
Smad3	49.9976	789	153.875	1993
Mbd5	49.847	790	200.111	1424
Mpdz	48.6377	791	178.837	2744
Camk1g	48.5433	792	193.083	208
Ypel1	48.1999	793	151.967	752
Ogdhl	48.0616	794	355.172	425
Homer2	47.4951	795	156.248	489
Ubl4	46.9238	796	82.7686	746
Rab38	46.8624	797	80.104	539
X1700025G04Rik	46.8623	798	188.841	274
Krtcap2	46.6781	799	359.703	2743
Ggh	46.4703	800	237.043	2410
Gorab	45.9801	801	61.9923	1856
X4921513D23Rik	45.9328	802	162.609	508
Fgf13	45.8134	803	214.078	584
Liph	45.5493	804	430.762	2147
Daglb	44.9989	805	243.348	2158
Purb	44.8895	806	89.6503	353
Abcg4	44.7213	807	153.554	1076
Rpgr	44.6295	808	111.901	288
Gpatch2	44.5743	809	123.211	1870
Rspry1	44.1241	810	104.457	1228
Nrsn1	43.8912	811	70.5546	479
Pmfbp1	43.8717	812	72.2268	2045
Fbxo38	43.8286	813	56.7108	491
X1110032F04Rik	43.2803	814	67.7777	2918
Kif27	43.1481	815	115.835	2167
X1700110K17Rik	43.0973	816	47.9935	2983
Aplf	43.0015	817	56.2978	2760
Stox2	42.7711	818	231.385	484
X1700011J10Rik	42.7687	819	33.4232	659
Apob	42.57	820	139.349	1303
Alox12b	42.559	821	118.706	200
Ndst3	42.4579	822	139.944	631
Exoc8	42.1732	823	189.463	1608
X9930013L23Rik	41.8689	824	231.548	686
C730002L08Rik	41.507	825	39.3462	1522
Matn2	41.4616	826	118.081	1582
Rtp1	41.0706	827	133.416	958
H2.DMb2	40.6281	828	96.0151	594
Chordc1	40.4021	829	200.985	890
Gsg1l	39.7368	830	89.0673	1048
Sep.03	39.7132	831	41.0863	362
Me1	39.4418	832	433.31	1881
Hebp1	39.4328	833	320.366	595
Tmem29	39.2997	834	84.6305	2527
Sec61a2	39.2845	835	110.226	528
Zfp518b	38.1806	836	92.7918	558
Tnni1	37.9195	837	371.192	2069
Gm962	37.7882	838	308.935	265
Ccdc136	36.9063	839	167.695	1459
Mtap2	35.875	840	210.61	1584
Rfc5	34.9659	841	65.5993	1597
Lamb1	34.8743	842	102.315	1376
Grp	34.8091	843	71.5761	1897
Slc27a2	34.5903	844	242.467	2882
Myh2	34.3489	845	44.3454	1088
Cacna2d2	34.0358	846	112.253	2801
Creb3l1	33.9418	847	192.182	1267
Frmpd3	33.7665	848	112.32	1835
Adamts8	33.3273	849	110.091	520
Zfp174	33.138	850	96.9679	1247
Shisa2	33.0699	851	82.1434	1886
Fras1	33.0661	852	153.81	1477
AI846148	32.7659	853	92.4856	2567
Msl1	32.4644	854	174.102	343
Dab1	32.3208	855	158.365	2973
Lztr1	32.2429	856	95.2794	780
D630037F22Rik	32.2298	857	188.775	2525
Ern2	31.6479	858	108.539	597
Josd1	31.5473	859	158.04	2416
Plagl1	31.3555	860	57.9431	2475
B230217C12Rik	31.193	861	42.8048	2958
Pde6a	31.1258	862	41.4963	1018
Fam196b	31.0673	863	83.7509	2340
Zfp287	30.8424	864	125.904	532
Dcun1d2	30.7018	865	52.9627	660
Lrrk2	30.5577	866	209.423	2376
Rbm46	30.1504	867	295.577	1013
Gm4013	30.0783	868	193.846	441
Klhl18	30.0076	869	149.53	2619
Scnm1	29.904	870	94.503	2265
Gtf2h4	29.7019	871	114.015	1168
Prss41	29.501	872	97.9872	1662
Mmaa	29.4724	873	113.383	646
Brd9	29.4216	874	133.856	1663
A330070K13Rik	28.6827	875	219.188	2464
Zfp180	28.6618	876	141.306	2506
Whsc1	28.5672	877	155.837	946
Lin52	27.9575	878	241.67	3023
Lrrc4	26.5289	879	256.034	1686
Tmigd1	25.7902	880	256.262	1878
Plekha8	25.0412	881	65.32	2993
Mak	24.9478	882	78.9599	3008
Tubd1	24.7512	883	97.2417	664
Ppip5k1	24.2607	884	189.015	2974
Btbd3	23.8703	885	208.548	1410
Dgcr8	23.132	886	98.8256	1883
Slmo1	23.0183	887	173.279	355
Idi1	22.8684	888	82.5052	833
Trpc6	22.7131	889	133.34	2956
Kcnip1	21.845	890	339.445	1045
Ddx39b	21.3334	891	186.358	608
Fubp1	21.301	892	193.452	2126
Coil	20.0176	893	101.786	1746
Ntrk3	19.9504	894	189.902	1904
Gm872	19.805	895	164.89	397
Adamts17	19.2443	896	132.172	2839
Fbxl2	18.8099	897	177.184	468
Mettl16	18.7406	898	101.277	670
Csnk1g1	17.9063	899	200.87	1760
Proz	17.6888	900	40.6256	1121
Iqcc	17.1564	901	64.1014	292
Eml1	16.4006	902	128.659	1279
Mettl7a2	16.3825	903	104.309	2509
X5930434B04Rik	15.625	904	169.179	1419
Palm3	12.9808	905	172.105	518
Ysk4	12.4385	906	42.08	231
Kcns1	11.6051	907	175.709	2205
Lypla1	NA	908	113.072	1172
Rgs20	NA	909	451.965	1149
Sntg1	NA	910	120.183	943
Sulf1	NA	911	266.382	1865
Ncoa2	NA	912	50.1627	1550
Gm5523	NA	913	26.2944	2295
Kcnb2	NA	914	127.143	2383
Stau2	NA	915	79.1796	2821
X6720483E21Rik	NA	916	82.5628	2021
Paqr8	NA	917	428.586	446
Kcnq5	NA	918	159.952	1194
Rims1	NA	919	191.725	2787
Smap1	NA	920	125.217	2528
Uggt1	NA	921	78.3108	1907
X4632411B12Rik	NA	922	191.795	1632
Cnnm4	NA	923	105.757	2338
Fam178b	NA	924	71.8485	838
X6330578E17Rik	NA	925	224.087	2602
X2010300C02Rik	NA	926	134.291	2671
Tsga10	NA	927	80.152	625
Aff3	NA	928	107.664	426
Pdcl3	NA	929	228.227	2123
Npas2	NA	930	67.6071	2040
Gm16894	NA	931	68.9021	2793
Il1r2	NA	932	68.0723	2189
Il1r1	NA	933	130.335	1648
AI597479	NA	934	97.5081	606
X1500015O10Rik	NA	935	138.601	2758
Slc39a10	NA	936	165.5	2967
Gls	NA	937	67.6124	2301
Mfsd6	NA	938	43.6839	1225
Hibch	NA	939	247.126	2948
Pms1	NA	940	95.5281	1060
Ormdl1	NA	941	139.746	1541
Pgap1	NA	942	106.913	500
Rftn2	NA	943	315.256	2047
Cflar	NA	944	469.151	2184
Ica1l	NA	945	63.5543	294
Cyp20a1	NA	946	323.866	568
Raph1	NA	947	160.854	1709
Snora41	NA	948	28.1373	509
Zdbf2	NA	949	162.279	1703
Adam23	NA	950	48.6379	2006
Idh1	NA	951	466.712	2174
Unc80	NA	952	234.175	2703
Acadl	NA	953	468.652	1252
Erbb4	NA	954	110.778	261
Igfbp5	NA	955	487.575	2697
Pnkd	NA	956	103.685	2543
Gm216	NA	957	121.444	1352
Ctdsp1	NA	958	339.952	459
Rqcd1	NA	959	184.504	1810
Plcd4	NA	960	278.369	675
Zfp142	NA	961	127.756	1264
Stk16	NA	962	28.9563	2747
Inha	NA	963	136.344	260
Stk11ip	NA	964	105.949	2310
Slc4a3	NA	965	156.047	430
Serpine2	NA	966	499.338	867
Spata3	NA	967	183.668	1282
B3gnt7	NA	968	216.052	2220
C130036L24Rik	NA	969	79.0048	988
Cops7b	NA	970	139.55	1732
Atg16l1	NA	971	191.232	2459
Dgkd	NA	972	231.837	552
Ugt1a6b	NA	973	249.182	637
Mlph	NA	974	441.634	512
Rab17	NA	975	135.916	1988
Capn10	NA	976	203.55	475
Ppp1r7	NA	977	123.707	649
Atg4b	NA	978	151.81	1344
Ing5	NA	979	71.0452	1159
Slco4c1	NA	980	80.5734	345
Pam	NA	981	143.778	3018
Cntnap5b	NA	982	163.679	1452
Vps4b	NA	983	220.663	357
Cntnap5a	NA	984	171.989	2791
Clasp1	NA	985	199.621	2025
Tfcp2l1	NA	986	413.103	724
Gli2	NA	987	163.325	1023
Tmem37	NA	988	294.359	2668
Steap3	NA	989	500.659	1730
Insig2	NA	990	73.2412	1704
Htr5b	NA	991	101.777	2355
Dpp10	NA	992	106.922	1162
Pm20d1	NA	993	603.383	2859
Slc41a1	NA	994	429.743	1948
Klhdc8a	NA	995	50.2071	531
Golt1a	NA	996	44.4053	550
Prelp	NA	997	255.747	1596
Myog	NA	998	123.895	450
Ppp1r12b	NA	999	249.186	3043
Ipo9	NA	1000	225.829	657
Nav1	NA	1001	146.419	2160
Cacna1s	NA	1002	158	1025
Kif21b	NA	1003	162.984	2643
X7530420F21Rik	NA	1004	66.1645	2010
Fam129a	NA	1005	389.154	1284
Smg7	NA	1006	216.856	2894
Nmnat2	NA	1007	174.83	2493
Lamc1	NA	1008	131.507	1850
Rgs16	NA	1009	402.537	2201
Glul	NA	1010	217.439	386
Cacna1e	NA	1011	125.548	2429
Mr1	NA	1012	477.928	1202
Tor1aip1	NA	1013	325.611	630
Tor1aip2	NA	1014	154.588	2706
Fam163a	NA	1015	147.29	1124
Abl2	NA	1016	161.439	2422
Rasal2	NA	1017	201.828	2723
X2810025M15Rik	NA	1018	328.151	2851
BC026585	NA	1019	542.903	2864
Rc3h1	NA	1020	94.6066	615
Klhl20	NA	1021	86.1035	710
Blzf1	NA	1022	29.7847	960
Sft2d2	NA	1023	289.049	713
Adcy10	NA	1024	202.577	2540
Rcsd1	NA	1025	284.608	1119
Mael	NA	1026	53.9157	701
Fam78b	NA	1027	191.592	273
Tmco1	NA	1028	215.394	1375
Rgs4	NA	1029	151.42	374
X1700015E13Rik	NA	1030	129.788	627
Nos1ap	NA	1031	217.53	1263
Atf6	NA	1032	85.4345	2789
Dusp12	NA	1033	368.253	250
Usp21	NA	1034	107.835	721
Dcaf8	NA	1035	82.6841	2130
Tagln2	NA	1036	428.177	723
Darc	NA	1037	157.574	1968
Mnda	NA	1038	160.583	1981
Rgs7	NA	1039	64.7693	2253
Cep170	NA	1040	118.84	1679
Sdccag8	NA	1041	127.238	1356
Akt3	NA	1042	255.337	747
Ephx1	NA	1043	497.711	2552
Nvl	NA	1044	151.703	1488
Trp53bp2	NA	1045	320.309	2456
Hhipl2	NA	1046	65.5824	1324
Dusp10	NA	1047	205.183	1518
Hlx	NA	1048	339.288	2725
Mark1	NA	1049	176.895	1526
Iars2	NA	1050	176.793	1128
Eprs	NA	1051	150.625	695
Kctd3	NA	1052	207.079	678
Kcnk2	NA	1053	119.154	2258
Rps6kc1	NA	1054	84.0959	1399
Vash2	NA	1055	84.9943	1791
Nek2	NA	1056	62.7754	2081
Kcnh1	NA	1057	195.39	2248
Irf6	NA	1058	155.027	661
Cr2	NA	1059	85.3722	1072
BC013529	NA	1060	303.999	1815
Shprh	NA	1061	114.831	2017
B230208H11Rik	NA	1062	150.468	1193
Hivep2	NA	1063	184.016	2681
Txlnb	NA	1064	393.754	911
Ect2l	NA	1065	48.8535	2835
D10Bwg1379e	NA	1066	180.959	1377
Ifngr1	NA	1067	554.582	2675
Map3k5	NA	1068	121.398	2957
Pde7b	NA	1069	180.702	566
Arg1	NA	1070	216.617	1345
L3mbtl3	NA	1071	146.349	1307
Ptprk	NA	1072	268.39	673
X4930519F09Rik	NA	1073	39.1483	1889
Echdc1	NA	1074	121.102	1803
Rwdd1	NA	1075	65.9126	1594
Fam26f	NA	1076	345.504	2395
Nt5dc1	NA	1077	237.222	1583
Frk	NA	1078	78.7697	2763
X1700025K23Rik	NA	1079	236.854	2011
Gpr6	NA	1080	78.8217	641
Smpd2	NA	1081	260.893	2996
Cd164	NA	1082	139.946	2436
Sobp	NA	1083	102.23	1717
Prdm1	NA	1084	205.905	319
Prep	NA	1085	121.883	1081
Hace1	NA	1086	167.527	2748
Nus1	NA	1087	53.8769	1126
Oit3	NA	1088	333.537	1626
X2210417K05Rik	NA	1089	65.3751	1893
Ank3	NA	1090	222.411	2923
Fam13c	NA	1091	79.6675	2880
Pcdh15	NA	1092	179.775	2207
AI646023	NA	1093	167.393	2578
Gstt2	NA	1094	132.7	1523
Derl3	NA	1095	70.9201	591
Zfp280b	NA	1096	108.604	2526
S100b	NA	1097	598.562	2621
X4930483K19Rik	NA	1098	54.1081	2750
Pttg1ip	NA	1099	591.234	1858
Lrrc3	NA	1100	441.418	2656
Trpm2	NA	1101	59.2731	556
Trappc10	NA	1102	63.4664	469
Ilvbl	NA	1103	184.28	490
Ppap2c	NA	1104	250.808	1435
Mier2	NA	1105	150.856	1540
BC005764	NA	1106	94.2997	2815
Arid3a	NA	1107	39.1946	880
Hmha1	NA	1108	420.745	879
Cirbp	NA	1109	250.594	2759
X1600002K03Rik	NA	1110	219.028	997
Mum1	NA	1111	112.966	1286
Pcsk4	NA	1112	125.1	1170
Lmnb2	NA	1113	205.594	1150
Atcay	NA	1114	237.683	1042
Tjp3	NA	1115	75.5666	153
Celf5	NA	1116	143.613	684
Ncln	NA	1117	76.4407	590
Glt8d2	NA	1118	254.039	2444
Aldh1l2	NA	1119	277.845	2222
Ckap4	NA	1120	386.49	2280
Tcp11l2	NA	1121	317.41	1118
Polr3b	NA	1122	99.2008	1442
Ric8b	NA	1123	144.813	610
Timp3	NA	1124	280.361	445
Ccdc53	NA	1125	162.505	2020
Nr1h4	NA	1126	259.998	2799
Scyl2	NA	1127	79.195	1144
Metap2	NA	1128	271.745	1991
Vezt	NA	1129	100.29	1603
Kera	NA	1130	93.4232	2049
Poc1b	NA	1131	149.696	677
Lrriq1	NA	1132	140.44	1241
Ppfia2	NA	1133	120.038	2443
Acss3	NA	1134	195.398	1361
Otogl	NA	1135	126.031	2539
Ppp1r12a	NA	1136	181.971	2194
Syt1	NA	1137	97.3281	2505
Phlda1	NA	1138	79.8867	2867
Kcnc2	NA	1139	113.808	1104
Thap2	NA	1140	52.2178	1109
Cpsf6	NA	1141	221.47	2261
Llph	NA	1142	89.6148	1657
Gm9079	NA	1143	62.0112	1759
Tmem5	NA	1144	252.929	1777
Fam19a2	NA	1145	123.32	1534
Avil	NA	1146	85.589	1552
LOC100504608	NA	1147	56.4447	524
Mettl1	NA	1148	96.2227	2440
Ddit3	NA	1149	315.295	229
Shmt2	NA	1150	255.439	2612
Nxph4	NA	1151	391.357	999
Nab2	NA	1152	91.307	973
Tac2	NA	1153	145.565	2054
Ankrd52	NA	1154	211.407	727
Ikzf4	NA	1155	222.804	765
Suox	NA	1156	202.289	651
Wibg	NA	1157	73.1764	2151
Mmp19	NA	1158	215.501	624
Tmem198b	NA	1159	291.235	598
Ormdl2	NA	1160	236.613	2259
Rdh5	NA	1161	212.134	939
Bloc1s1	NA	1162	288.184	2305
Pik3ip1	NA	1163	450.408	1963
Pla2g3	NA	1164	133.888	2541
Sec14l4	NA	1165	43.7942	303
Gatsl3	NA	1166	220.987	2043
Thoc5	NA	1167	146.9	1956
Kremen1	NA	1168	324.726	3051
Vwc2	NA	1169	378.244	3045
Ddc	NA	1170	255.584	1521
Cobl	NA	1171	158.934	2628
Pno1	NA	1172	315.527	2322
Aftph	NA	1173	67.8866	648
Wdpcp	NA	1174	34.1673	665
Ahsa2	NA	1175	130.548	805
X4931440F15Rik	NA	1176	47.3269	2271
X4930505A04Rik	NA	1177	26.3843	844
Cpeb4	NA	1178	193.163	1942
Ubtd2	NA	1179	166.189	1473
Odz2	NA	1180	121.545	1980
Gabrb2	NA	1181	117.33	1665
Pttg1	NA	1182	122.27	375
Pwwp2a	NA	1183	108.723	878
Ublcp1	NA	1184	145.878	749
Lsm11	NA	1185	152.128	2468
Adam19	NA	1186	211.03	548
C030019I05Rik	NA	1187	65.8737	600
Itk	NA	1188	114.567	2357
Gm12185	NA	1189	132.224	494
Tgtp1	NA	1190	198.293	2598
Flt4	NA	1191	196.415	735
Cnot6	NA	1192	139.84	2909
Gfpt2	NA	1193	266.846	2083
Ltc4s	NA	1194	311.483	2404
BC049762	NA	1195	214.714	2237
Col23a1	NA	1196	99.8279	2393
Kif3a	NA	1197	185.199	2964
Irf1	NA	1198	208.956	2632
Slc22a4	NA	1199	436.249	2465
Slc36a2	NA	1200	512.362	2997
Slc36a1	NA	1201	108.466	480
Atox1	NA	1202	280.658	2095
Mfap3	NA	1203	112.755	1404
Gemin5	NA	1204	155.47	2309
Wnt9a	NA	1205	101.163	1114
Nlrp3	NA	1206	219.742	1077
Gm16516	NA	1207	96.8863	800
Aldh3a1	NA	1208	93.2823	1079
Adora2b	NA	1209	235.753	1587
Mmgt2	NA	1210	146.796	1896
Zfp286	NA	1211	100.261	1160
Dnahc9	NA	1212	103.709	2062
Myh3	NA	1213	154.347	1849
Glp2r	NA	1214	146.134	2761
Usp43	NA	1215	50.4558	1209
Wdr16	NA	1216	58.2508	505
Pik3r6	NA	1217	120.664	729
Ndel1	NA	1218	36.0542	380
Trappc1	NA	1219	184.781	1355
Sat2	NA	1220	218.852	767
Fxr2	NA	1221	157.055	1695
Senp3	NA	1222	152.558	952
Tnfsf12	NA	1223	409.119	356
Fgf11	NA	1224	40.9928	2374
Kctd11	NA	1225	304.613	2740
Ybx2	NA	1226	164.107	2287
Slc2a4	NA	1227	430.982	1716
Pld2	NA	1228	344.44	342
Nlrp1a	NA	1229	163.75	2037
Txndc17	NA	1230	117.385	2437
X4930563E22Rik	NA	1231	42.1688	1780
Cyb5d2	NA	1232	205.31	2557
Zzef1	NA	1233	170.013	1248
Tax1bp3	NA	1234	226.591	972
E130309D14Rik	NA	1235	140.133	824
Smyd4	NA	1236	99.7025	818
Serpinf1	NA	1237	144.138	2175
Rilp	NA	1238	47.4419	2848
Inpp5k	NA	1239	114.237	2688
Rph3al	NA	1240	200.137	690
Nxn	NA	1241	252.363	617
Ssh2	NA	1242	91.705	1445
Abhd15	NA	1243	403.954	555
Cryba1	NA	1244	46.0482	2650
Pipox	NA	1245	426.87	2165
Traf4	NA	1246	69.4213	662
Snord42a	NA	1247	332.379	1969
Proca1	NA	1248	232.589	1629
Sarm1	NA	1249	217.804	502
Gm11201	NA	1250	82.8105	2755
Rnf135	NA	1251	76.8078	712
Ccl8	NA	1252	298.954	1779
Slfn10.ps	NA	1253	161.245	537
Dusp14	NA	1254	75.8095	929
Acaca	NA	1255	83.7083	2981
X1700125H20Rik	NA	1256	34.9863	387
Gdpd1	NA	1257	88.1589	2016
Mtmr4	NA	1258	206.91	2379
Scpep1	NA	1259	138.355	1558
Ankfn1	NA	1260	87.3076	1955
Pctp	NA	1261	123.754	2052
Car10	NA	1262	172.494	270
Ankrd40	NA	1263	276.861	2485
Acsf2	NA	1264	297.18	1234
Copz2	NA	1265	380.281	1967
X1700001P01Rik	NA	1266	164.792	1438
Rpl23	NA	1267	333.4	1000
Cacnb1	NA	1268	120.307	653
Fbxl20	NA	1269	142.444	2831
Ppp1r1b	NA	1270	135.768	243
Stard3	NA	1271	184.613	1590
Erbb2	NA	1272	177.69	1624
Top2a	NA	1273	50.9125	1674
Smarce1	NA	1274	101.821	2173
Krt222	NA	1275	71.9567	2685
Krt23	NA	1276	52.2466	1929
Fkbp10	NA	1277	378.652	1589
Ghdc	NA	1278	195.592	925
Stat5a	NA	1279	317.126	2534
Coasy	NA	1280	421.634	748
Psmc3ip	NA	1281	142.742	2850
Ramp2	NA	1282	294.935	2817
Aoc2	NA	1283	85.4915	1417
Ifi35	NA	1284	284.547	1155
Tmem106a	NA	1285	381.718	750
Rdm1	NA	1286	255.71	2696
Etv4	NA	1287	48.7601	1090
Mpp3	NA	1288	185.466	1676
Adam11	NA	1289	177.629	2902
Acbd4	NA	1290	81.0416	2553
Gm11648	NA	1291	83.8925	1638
Mapt	NA	1292	96.8404	2651
Tanc2	NA	1293	128.606	1141
Taco1	NA	1294	80.475	418
Cd79b	NA	1295	190.267	2889
Tex2	NA	1296	60.1567	497
Helz	NA	1297	199.056	2406
Rgs9	NA	1298	113.447	1166
Gna13	NA	1299	495.509	1774
Amz2	NA	1300	45.0018	983
Abca8a	NA	1301	117.201	2445
Map2k6	NA	1302	104.849	1855
X2610035D17Rik	NA	1303	341.281	478
Dnaic2	NA	1304	374.502	2550
Cd300ld	NA	1305	216.105	1206
Cd300lh	NA	1306	66.5724	2726
Slc9a3r1	NA	1307	264.971	875
Grin2c	NA	1308	161.479	1110
Armc7	NA	1309	91.7338	2086
Gga3	NA	1310	168.124	1220
Trim47	NA	1311	86.6877	2820
Acox1	NA	1312	387.53	2608
Evpl	NA	1313	50.5588	2381
Galr2	NA	1314	70.5248	2145
Foxj1	NA	1315	157.203	1462
Mfsd11	NA	1316	176.385	1379
Cant1	NA	1317	54.7562	1249
Cbx8	NA	1318	102.998	2879
Sgsh	NA	1319	428.056	707
Myadml2	NA	1320	81.3027	1031
Narf	NA	1321	134.949	1010
Fkbp1b	NA	1322	73.9632	2652
Klhl29	NA	1323	176.216	1602
Hs1bp3	NA	1324	272.699	1474
Pum2	NA	1325	89.2772	2634
Laptm4a	NA	1326	472.876	2971
Tubb2a.ps2	NA	1327	89.6614	1498
Fam84a	NA	1328	148.986	1006
Trib2	NA	1329	99.4749	465
Odc1	NA	1330	374.375	559
Cpsf3	NA	1331	130.099	1070
Allc	NA	1332	29.2606	2188
Myt1l	NA	1333	111.018	3004
Sntg2	NA	1334	40.5953	2718
Fam150b	NA	1335	70.2695	773
Slc26a4	NA	1336	118.886	2604
Bcap29	NA	1337	146.9	1305
Sypl	NA	1338	391.789	968
Hdac9	NA	1339	138.51	2865
Agmo	NA	1340	98.1897	2087
Foxg1	NA	1341	56.8001	1158
Ap4s1	NA	1342	178.898	1028
Akap6	NA	1343	54.6237	2531
X1110002B05Rik	NA	1344	291.414	1516
Snx6	NA	1345	265.106	1195
Nfkbia	NA	1346	188.841	1519
Slc25a21	NA	1347	187.315	612
Sip1	NA	1348	123.044	2901
Fbxo33	NA	1349	116.935	803
Lrfn5	NA	1350	114.843	1600
Cdkl1	NA	1351	144.021	666
Pygl	NA	1352	298.373	2807
Trim9	NA	1353	153.393	2508
X4930403N07Rik	NA	1354	29.9411	2922
Spnb1	NA	1355	235.259	2076
Churc1	NA	1356	273.478	2292
Erh	NA	1357	126.701	1460
X4933426M11Rik	NA	1358	122.64	579
Gm20337	NA	1359	74.584	1854
Adam21	NA	1360	24.7306	1499
Sipa1l1	NA	1361	251.834	2616
Tmem90a	NA	1362	98.3228	1161
Ylpm1	NA	1363	193.517	2233
Tgfb3	NA	1364	38.1173	247
Vash1	NA	1365	137.132	1972
X2310044G17Rik	NA	1366	386.09	2558
Zdhhc22	NA	1367	169.149	2193
Tmem63c	NA	1368	202.917	1154
Ngb	NA	1369	131.372	1186
Nrxn3	NA	1370	113.372	3046
Galc	NA	1371	440	2715
Spata7	NA	1372	123.879	840
Gm10432	NA	1373	70.8486	2765
Gpr68	NA	1374	88.1785	2649
Fbln5	NA	1375	277.506	654
Rin3	NA	1376	334.047	2575
Itpk1	NA	1377	265.871	2298
Btbd7	NA	1378	41.8273	2115
Unc79	NA	1379	218.148	2124
Serpina3f	NA	1380	452.817	2239
Serpina3i	NA	1381	92.1242	2487
X4933433P14Rik	NA	1382	54.029	866
Ccnk	NA	1383	70.3705	2559
Mir345	NA	1384	38.7968	728
Rtl1	NA	1385	60.8612	2038
Mir341	NA	1386	52.8466	1678
AF357425	NA	1387	34.6345	2618
LOC100861572	NA	1388	127.323	1198
Mir382	NA	1389	41.9791	1990
Mir668	NA	1390	96.4624	741
Mir369	NA	1391	52.3359	1569
Mir3072	NA	1392	25.0204	885
Stk30	NA	1393	58.0643	3031
Traf3	NA	1394	162.817	745
X1200009I06Rik	NA	1395	120.545	2334
Ppp1r13b	NA	1396	159.829	1696
BC048943	NA	1397	63.8227	196
X4930427A07Rik	NA	1398	40.7776	2337
Wdr60	NA	1399	271.006	3040
Tmem196	NA	1400	67.6357	2341
Net1	NA	1401	180.733	2333
Marcksl1.ps4	NA	1402	92.3981	1052
Akr1e1	NA	1403	176.238	1258
Klf6	NA	1404	237.801	2196
Edaradd	NA	1405	104.742	1868
Ero1lb	NA	1406	107.692	2722
X2810021B07Rik	NA	1407	115.61	466
Hist1h4n	NA	1408	164.497	1084
Btn2a2	NA	1409	45.1913	2518
Hist1h2ac	NA	1410	320.771	2349
Hist1h4c	NA	1411	104.406	1113
Hfe	NA	1412	378.112	1549
Scgn	NA	1413	73.9215	718
Gmnn	NA	1414	93.4961	2425
X1700018A04Rik	NA	1415	69.2736	2214
Mylk4	NA	1416	58.9112	1232
Serpinb6b	NA	1417	223.089	2968
Serpinb9	NA	1418	202.626	1047
Bphl	NA	1419	316.342	751
X1700026J04Rik	NA	1420	76.171	693
Eci2	NA	1421	555.05	1915
Nrn1	NA	1422	180.078	1536
Nedd9	NA	1423	153.031	2936
Gm10790	NA	1424	350.964	976
Gfod1	NA	1425	149.018	1985
Atxn1	NA	1426	108.162	1617
Cap2	NA	1427	163.642	2070
X1110007C09Rik	NA	1428	195.286	2026
S1pr3	NA	1429	471.688	2580
Nfil3	NA	1430	62.4635	2777
Ror2	NA	1431	162.592	1368
Hrh2	NA	1432	71.6541	732
Cplx2	NA	1433	175.216	1418
X4732471D19Rik	NA	1434	116.914	1024
Cltb	NA	1435	256.854	2312
Faf2	NA	1436	144.284	1156
Cdhr2	NA	1437	82.5335	2022
Nsd1	NA	1438	225.957	3041
Pcbd2	NA	1439	135.59	1017
Cxcl14	NA	1440	441.86	3024
X2210016F16Rik	NA	1441	170.99	1823
Rmi1	NA	1442	253.67	2555
Agtpbp1	NA	1443	143.917	685
A230056J06Rik	NA	1444	68.7756	2157
Ctla2a	NA	1445	230.122	829
Gm3604	NA	1446	169.266	899
Slc35d2	NA	1447	190.717	2700
Cntnap3	NA	1448	46.9029	1857
X4930525G20Rik	NA	1449	47.9631	2148
Fastkd3	NA	1450	181.006	1921
Irx1	NA	1451	78.3271	2672
Lpcat1	NA	1452	290.127	2433
Erap1	NA	1453	434.81	2223
Pcsk1	NA	1454	90.8349	1687
Spata9	NA	1455	69.4292	687
X2210408I21Rik	NA	1456	98.3727	1240
Gpr98	NA	1457	139.111	790
Polr3g	NA	1458	76.2853	2919
Hapln1	NA	1459	334.97	1918
Xrcc4	NA	1460	212.738	1650
Rasgrf2	NA	1461	99.3306	1528
Fam151b	NA	1462	218.184	2876
Homer1	NA	1463	86.0456	985
Dmgdh	NA	1464	46.3479	2461
AW495222	NA	1465	77.0969	1527
Pde8b	NA	1466	67.1657	1775
Crhbp	NA	1467	89.3271	2152
F2r	NA	1468	359.257	2870
Sv2c	NA	1469	59.9391	1297
Ankdd1b	NA	1470	63.3842	694
Col4a3bp	NA	1471	43.7673	1599
Hmgcr	NA	1472	99.8645	2116
Nsa2	NA	1473	242.258	1190
Mtap1b	NA	1474	217.157	2449
Naip6	NA	1475	444.014	2994
Cdk7	NA	1476	49.0925	2339
Pik3r1	NA	1477	331.839	2197
Htr1a	NA	1478	163.677	1937
Zswim6	NA	1479	63.6705	2603
Pde4d	NA	1480	132.996	1191
Il6st	NA	1481	451.156	2606
Gzmk	NA	1482	113.278	1724
Ndufs4	NA	1483	85.2898	1829
Emb	NA	1484	121.637	2320
Nnt	NA	1485	567.72	1278
Gm10413	NA	1486	55.343	715
Abhd6	NA	1487	98.9298	1134
Il3ra	NA	1488	272.917	1057
Rarb	NA	1489	39.9159	2556
Thrb	NA	1490	185.686	1428
Fut11	NA	1491	65.3739	772
X2310021P13Rik	NA	1492	134.25	1975
Adk	NA	1493	516.542	2467
Dusp13	NA	1494	135.654	2869
Polr3a	NA	1495	60.6847	1860
Zcchc24	NA	1496	394.829	2778
Il17rb	NA	1497	179.254	683
Itih4	NA	1498	216.894	868
Nt5dc2	NA	1499	212.322	589
Bap1	NA	1500	150.001	2660
Parg	NA	1501	109.181	1363
Fam35a	NA	1502	122.704	1672
Glud1	NA	1503	502.22	892
Cdhr1	NA	1504	89.2326	2274
X5730469M10Rik	NA	1505	437.365	744
Dydc2	NA	1506	36.2575	2161
Ero1l	NA	1507	121.249	704
Fbxo34	NA	1508	175.905	2002
Peli2	NA	1509	537.323	1178
Osgep	NA	1510	183.732	792
Rnase10	NA	1511	104.686	2855
Ndrg2	NA	1512	358.227	2895
Haus4	NA	1513	86.0173	2392
Cdh24	NA	1514	115.488	2166
Bcl2l2	NA	1515	119.882	2023
Zfhx2	NA	1516	214.996	3006
Jph4	NA	1517	126.406	847
Dhrs4	NA	1518	272.475	2911
Psme2	NA	1519	214.495	2548
Rnf31	NA	1520	49.9635	671
Cideb	NA	1521	245.089	2185
Gjb6	NA	1522	340.366	922
Lats2	NA	1523	258.469	2946
Efha1	NA	1524	92.7432	919
Fam123a	NA	1525	49.5572	1027
Serpine3	NA	1526	271.77	1554
Fam167a	NA	1527	199.406	971
Adam2	NA	1528	199.84	682
X1700001G11Rik	NA	1529	147.07	1447
Stmn4	NA	1530	429.331	1805
Dpysl2	NA	1531	82.5643	1295
A230070E04Rik	NA	1532	118.399	1644
Loxl2	NA	1533	165.782	2823
Slc39a14	NA	1534	250.262	1673
Mir320	NA	1535	47.0511	1859
Gfra2	NA	1536	204.561	894
Zc3h13	NA	1537	179.117	504
Siah3	NA	1538	77.8191	2532
Nufip1	NA	1539	90.0241	2405
X1190002H23Rik	NA	1540	256.602	2215
Elf1	NA	1541	303.411	823
Commd6	NA	1542	159.264	2245
X4933432I03Rik	NA	1543	37.3206	884
Ednrb	NA	1544	565.013	798
Rbm26	NA	1545	141.855	1346
X5430440P10Rik	NA	1546	49.3429	2796
Gpr180	NA	1547	36.3006	542
Abcc4	NA	1548	366.628	857
Dnajc3	NA	1549	205.591	2150
A2ld1	NA	1550	314.023	1685
Slc1a3	NA	1551	499.934	2711
X1110020G09Rik	NA	1552	250.229	2716
Prlr	NA	1553	56.1376	2117
Rai14	NA	1554	191.517	1802
Pdzd2	NA	1555	152.427	1347
Cdh10	NA	1556	93.3315	2642
Gm5468	NA	1557	57.2777	2102
Fam105b	NA	1558	227.087	2899
Fam105a	NA	1559	178.04	2502
Dnahc5	NA	1560	155.209	891
X0610007N19Rik	NA	1561	95.708	2204
Pgcp	NA	1562	365.471	2346
X4930592A05Rik	NA	1563	49.3943	2595
Pop1	NA	1564	73.2838	2107
Vps13b	NA	1565	158.213	1490
Rgs22	NA	1566	181.31	2474
Gm10373	NA	1567	120.082	1288
Kcnv1	NA	1568	91.7693	2524
Csmd3	NA	1569	208.6	1741
Gm9920	NA	1570	104.561	1197
Mrpl13	NA	1571	367.029	2644
Sntb1	NA	1572	154.551	1219
Has2	NA	1573	43.1856	680
Wdyhv1	NA	1574	59.191	1271
Klhl38	NA	1575	141.226	2034
X9930014A18Rik	NA	1576	78.358	959
Adcy8	NA	1577	125.12	1103
Fam135b	NA	1578	104.936	1063
Eif2c2	NA	1579	122.903	1510
Ptk2	NA	1580	38.8586	967
Slc45a4	NA	1581	115.747	1734
Ly6e	NA	1582	340.2	2093
Ly6a	NA	1583	262.968	1941
Eef1d	NA	1584	334.4	2177
Oplah	NA	1585	495.06	1808
Scx	NA	1586	83.1587	2373
Slc39a4	NA	1587	236.767	2039
Foxh1	NA	1588	73.0391	2241
Mfsd3	NA	1589	224.369	2653
C030006K11Rik	NA	1590	225.076	1794
Arhgap39	NA	1591	125.416	621
Foxred2	NA	1592	140.724	1976
Sstr3	NA	1593	104.769	398
Mfng	NA	1594	263.689	1136
Lgals1	NA	1595	370.447	592
H1f0	NA	1596	287.145	1914
Gcat	NA	1597	334.218	1984
Sun2	NA	1598	504.517	1694
Gm16576	NA	1599	198.894	1566
Npcd	NA	1600	213.956	1671
Parvb	NA	1601	89.2701	1971
Prr5	NA	1602	217.251	1727
Pkdrej	NA	1603	252.503	2109
Creld2	NA	1604	135.856	1450
Tubgcp6	NA	1605	147.02	1066
Lmf2	NA	1606	470.328	1401
Odf3b	NA	1607	110.107	1069
Abcd2	NA	1608	340.603	2800
Pus7l	NA	1609	91.4035	2418
Twf1	NA	1610	417.433	1422
Dbx2	NA	1611	355.197	2779
Gm4371	NA	1612	44.5133	1092
Fam113b	NA	1613	65.9554	1768
Rapgef3	NA	1614	374.055	1497
Snora2b	NA	1615	48.1193	1537
Ccdc65	NA	1616	64.2483	3022
Ddn	NA	1617	203.376	2947
Fmnl3	NA	1618	462.638	2384
Smarcd1	NA	1619	143.593	1342
Atf1	NA	1620	94.7125	791
Csrnp2	NA	1621	112.362	726
Tfcp2	NA	1622	90.4459	1833
C330013E15Rik	NA	1623	76.8597	2476
Scn8a	NA	1624	225.032	2613
Csad	NA	1625	156.059	1559
Espl1	NA	1626	259.976	424
Aaas	NA	1627	25.6452	2845
Nat15	NA	1628	142.518	1864
Trap1	NA	1629	229.584	2382
Coro7	NA	1630	61.9282	1851
Vasn	NA	1631	369.273	1272
Nmral1	NA	1632	310.057	1875
Ppl	NA	1633	85.2834	1289
Nagpa	NA	1634	146.207	1693
Grin2a	NA	1635	163.944	897
Snx29	NA	1636	125.317	2290
Ercc4	NA	1637	137.729	2164
Mkl2	NA	1638	221.891	2172
X3110001I22Rik	NA	1639	59.2917	561
Mcm4	NA	1640	146.859	1049
Prkdc	NA	1641	140.384	1050
X2310008H04Rik	NA	1642	424.921	1733
Spag6	NA	1643	92.8106	1316
Sdf2l1	NA	1644	190.198	1403
Hic2	NA	1645	98.492	1323
Pi4ka	NA	1646	120.159	645
Car15	NA	1647	95.1173	1508
Slc25a1	NA	1648	306.851	2428
D16H22S680E	NA	1649	91.9129	2521
Abcc5	NA	1650	199.929	907
Alg3	NA	1651	32.9169	1433
Eif4g1	NA	1652	71.9917	2814
Ephb3	NA	1653	162.512	2633
Map3k13	NA	1654	95.4859	1007
Snora81	NA	1655	25.868	2562
St6gal1	NA	1656	540.594	2663
Rtp4	NA	1657	250.381	1983
Leprel1	NA	1658	351.979	854
Opa1	NA	1659	69.2091	736
AI480653	NA	1660	82.6574	2369
Dlg1	NA	1661	85.9359	784
Pak2	NA	1662	324.707	887
Pcyt1a	NA	1663	324.465	2690
Slc12a8	NA	1664	108.544	2318
Kalrn	NA	1665	241.94	2561
Parp14	NA	1666	502.785	705
Wdr5b	NA	1667	118.737	2874
Ildr1	NA	1668	53.3078	1262
Pla1a	NA	1669	155.819	2225
Gm19522	NA	1670	51.9997	905
Zdhhc23	NA	1671	181.278	2362
Gm608	NA	1672	193.496	652
Wdr52	NA	1673	190.163	984
Cd200r1	NA	1674	225.019	3013
Cd200r4	NA	1675	521.616	763
Ccdc80	NA	1676	222.043	305
Plcxd2	NA	1677	147.587	609
C330027C09Rik	NA	1678	209.212	618
Myh15	NA	1679	274.567	1441
Cd47	NA	1680	112.832	394
G730013B05Rik	NA	1681	145.75	1720
Cep97	NA	1682	146.263	717
Nit2	NA	1683	86.2054	2168
Epha6	NA	1684	113.808	2089
Nsun3	NA	1685	188.249	3029
Gbe1	NA	1686	323.203	2335
Mir99a	NA	1687	200.314	219
Gabpa	NA	1688	155.687	1233
ORF63	NA	1689	104.748	2170
Bach1	NA	1690	613.644	1446
Urb1	NA	1691	76.7599	904
Il10rb	NA	1692	479.659	1367
Dopey2	NA	1693	177.411	2804
Pigp	NA	1694	181.587	2361
Ttc3	NA	1695	234.477	2832
Hmgn1	NA	1696	208.077	2363
Tmprss2	NA	1697	67.5187	709
Scaf8	NA	1698	73.332	2788
Arid1b	NA	1699	147.608	581
Snx9	NA	1700	68.0094	2018
Synj2	NA	1701	135.618	644
Tmem181c.ps	NA	1702	83.5271	2323
Ezr	NA	1703	300.574	587
Pacrg	NA	1704	288.512	1310
Slc22a3	NA	1705	110.92	766
Wdr27	NA	1706	117.924	774
Dll1	NA	1707	166.005	839
Fam120b	NA	1708	118.319	1086
Lix1	NA	1709	301.691	655
Zfp53	NA	1710	123.432	1093
Thoc6	NA	1711	85.7946	1758
Tnfrsf12a	NA	1712	167.197	1712
Kctd5	NA	1713	358.876	2666
Pdpk1	NA	1714	85.8982	2955
D330041H03Rik	NA	1715	107.449	2275
Eci1	NA	1716	233.157	1970
Sepx1	NA	1717	261.956	1179
Nubp2	NA	1718	159.626	1707
Mapk8ip3	NA	1719	157.858	1533
Cramp1l	NA	1720	170.979	2890
Metrn	NA	1721	391.579	936
Wdr24	NA	1722	83.1539	2091
Rhbdl1	NA	1723	42.4981	771
Rhot2	NA	1724	196.284	640
Rab40c	NA	1725	110.345	1752
Nme4	NA	1726	65.8386	895
Neurl1b	NA	1727	181.084	1266
Atp6v0e	NA	1728	397.332	674
Grm4	NA	1729	104.221	2674
Anks1	NA	1730	288.789	2843
Scube3	NA	1731	67.4909	1408
Def6	NA	1732	293.354	1226
Fance	NA	1733	176.575	2119
Tead3	NA	1734	183.633	1635
Mapk14	NA	1735	154.978	2385
Brpf3	NA	1736	104.124	578
Pi16	NA	1737	20.1959	1229
Umodl1	NA	1738	134.29	1770
Wdr4	NA	1739	99.334	982
Cryaa	NA	1740	42.1361	1478
Hsf2bp	NA	1741	185.229	1427
Cyp4f16	NA	1742	160.297	1940
Hnrnpm	NA	1743	111.68	1882
Ring1	NA	1744	117.076	1989
Slc39a7	NA	1745	361.025	987
Psmb9	NA	1746	318.398	700
Tap2	NA	1747	467.451	3044
H2.Aa	NA	1748	110.944	620
Cfb	NA	1749	52.2327	788
Msh5	NA	1750	59.644	433
Ddah2	NA	1751	467.138	1003
Lst1	NA	1752	165.167	2912
H2.Q4	NA	1753	561.24	1394
H2.Q6	NA	1754	58.8692	802
Tcf19	NA	1755	106.207	1431
X2310061I04Rik	NA	1756	27.778	1653
Mir1894	NA	1757	79.6008	1125
Prr3	NA	1758	167.286	949
H2.T24	NA	1759	250.35	1824
H2.T23	NA	1760	317.412	1843
Rpp21	NA	1761	65.804	2079
H2.M10.2	NA	1762	101.875	2599
Trim26	NA	1763	85.1424	2601
X2410137M14Rik	NA	1764	88.6281	1308
Gpr115	NA	1765	38.5468	1016
X1700071M16Rik	NA	1766	42.0798	2035
Slc35b2	NA	1767	473.709	2729
Tmem63b	NA	1768	179.517	1253
Gm88	NA	1769	58.3841	2780
Dlk2	NA	1770	163.74	2027
Crip3	NA	1771	61.5685	947
Guca1a	NA	1772	110.153	1038
AI314976	NA	1773	146.214	2328
Mocs1	NA	1774	220.882	2055
St6gal2	NA	1775	199.255	719
Zfp119a	NA	1776	47.6542	2969
Ebi3	NA	1777	250.326	1742
Plin4	NA	1778	400.679	2733
D17Wsu104e	NA	1779	229.108	714
Dpp9	NA	1780	232.631	918
Kdm4b	NA	1781	101.237	2198
Vmac	NA	1782	367.688	1396
Rfx2	NA	1783	65.0399	2072
Cd70	NA	1784	84.341	2569
X2610034M16Rik	NA	1785	43.7066	2351
Efna5	NA	1786	112.36	1718
Fbxl17	NA	1787	99.9806	2046
Tmem232	NA	1788	114.897	2925
Txndc2	NA	1789	26.1337	1542
Rab31	NA	1790	472.292	1171
Dlgap1	NA	1791	270.652	1827
Myl12a	NA	1792	366.051	2738
Xdh	NA	1793	528.033	855
Birc6	NA	1794	182.507	2631
Fez2	NA	1795	156.654	1565
Vit	NA	1796	76.2642	2766
Sult6b1	NA	1797	110.456	722
Qpct	NA	1798	383.844	859
Eml4	NA	1799	92.2816	1002
Mta3	NA	1800	73.3467	2989
Foxn2	NA	1801	82.337	1719
Klraq1	NA	1802	187.318	2764
Ston1	NA	1803	264.152	2988
Gm1976	NA	1804	156.32	2622
Greb1l	NA	1805	190.379	1831
Abhd3	NA	1806	557.12	1037
Mib1	NA	1807	41.8836	2792
Gm6277	NA	1808	183.261	1315
Cables1	NA	1809	397.029	2953
X6030446N20Rik	NA	1810	297.681	2354
D830029L11	NA	1811	77.869	2699
Dsg2	NA	1812	137.724	1221
Asxl3	NA	1813	93.7741	2499
Ino80c	NA	1814	381.844	2868
X4930474G06Rik	NA	1815	268.112	1795
Rit2	NA	1816	57.7278	2144
Myo7b	NA	1817	48.7551	2159
Pkd2l2	NA	1818	53.6594	1978
Fam13b	NA	1819	130.857	2751
Ctnna1	NA	1820	546.294	2262
Slc23a1	NA	1821	55.5135	2285
Dnajc18	NA	1822	124.347	1804
Sra1	NA	1823	201.18	795
Pcdhb1	NA	1824	162.248	1625
Pcdhb5	NA	1825	97.2346	965
Pcdhb6	NA	1826	60.0617	2146
Pcdhb8	NA	1827	158.665	877
Pcdhb11	NA	1828	118.287	1669
Pcdhb16	NA	1829	195.847	1913
Pcdhb17	NA	1830	113.319	1688
Pcdhb19	NA	1831	157.734	1853
Pcdhb20	NA	1832	148.417	1204
Pcdhgb6	NA	1833	178.535	1560
Pcdhga11	NA	1834	66.5539	1058
Pcdhgc3	NA	1835	333.379	1735
Pcdh12	NA	1836	72.7627	1866
Gnpda1	NA	1837	365.775	1014
Spry4	NA	1838	63.013	1572
Kctd16	NA	1839	147.07	2496
Prelid2	NA	1840	118.329	1213
Plac8l1	NA	1841	78.3676	3010
Dpysl3	NA	1842	144.2	789
Dcp2	NA	1843	161.859	852
Sema6a	NA	1844	127.233	807
Dtwd2	NA	1845	88.7975	1353
Hsd17b4	NA	1846	420.649	2884
Lox	NA	1847	502.302	739
Snx24	NA	1848	90.8425	2897
Cep120	NA	1849	235.806	1423
Isoc1	NA	1850	282.777	1933
Iigp1	NA	1851	177.745	2667
Hmgxb3	NA	1852	136.153	2435
Il17b	NA	1853	155.497	1222
Ablim3	NA	1854	212.41	1555
Adrb2	NA	1855	220.329	1185
Apcdd1	NA	1856	346.971	2574
Zfp532	NA	1857	200.818	793
Sec11c	NA	1858	257.719	978
Lman1	NA	1859	190.058	1044
Gnal	NA	1860	194.451	676
Afg3l2	NA	1861	47.6861	1029
Mbd2	NA	1862	139.253	2592
Mex3c	NA	1863	94.6446	1105
Rnf165	NA	1864	177.825	2805
Haus1	NA	1865	314.803	2171
X5430411K18Rik	NA	1866	154.862	2013
Hsbp1l1	NA	1867	41.8046	1051
Atp9b	NA	1868	206.478	1062
Cndp1	NA	1869	123.466	2260
Cyb5	NA	1870	345.352	2389
Dok6	NA	1871	146.581	2607
Cpt1a	NA	1872	440.79	1500
Lrp5	NA	1873	477.79	639
Suv420h1	NA	1874	106.422	2388
Chka	NA	1875	177.63	1131
Tcirg1	NA	1876	414.099	2084
Aldh3b1	NA	1877	593.508	2701
Gstp2	NA	1878	323.174	869
Coro1b	NA	1879	624.543	2836
Rad9	NA	1880	57.4481	1900
Pold4	NA	1881	338.871	1425
Ankrd13d	NA	1882	163.451	1328
Pcx	NA	1883	320.693	761
Rce1	NA	1884	60.014	3007
Gm960	NA	1885	106.599	1832
Ctsf	NA	1886	332.035	1924
Sart1	NA	1887	117.791	2645
Sipa1	NA	1888	384.608	2336
Slc25a45	NA	1889	264.318	2704
Tm7sf2	NA	1890	110.575	1699
Arl2	NA	1891	378.973	1677
Atg2a	NA	1892	92.2449	2438
Trmt112	NA	1893	259.715	2861
X1700019N12Rik	NA	1894	119.729	697
Stip1	NA	1895	85.6766	1015
Flrt1	NA	1896	236.625	2798
Pla2g16	NA	1897	333.971	2134
X9830166K06Rik	NA	1898	96.6005	1839
Slc3a2	NA	1899	380.743	1529
Tmem179b	NA	1900	149.23	2975
X5730408K05Rik	NA	1901	125.441	1605
Mta2	NA	1902	58.1814	1167
Asrgl1	NA	1903	479.939	1337
Fth1	NA	1904	318.396	1640
Best1	NA	1905	110.924	1210
Fads3	NA	1906	88.8566	1871
Fads1	NA	1907	310.572	706
X1810006K21Rik	NA	1908	115.943	1958
Cd5	NA	1909	86.197	1001
Ms4a10	NA	1910	99.5133	1071
Ms4a7	NA	1911	79.1586	1682
Olfr1420	NA	1912	77.4285	1773
Gna14	NA	1913	155.735	1634
Vps13a	NA	1914	181.631	1214
Mamdc2	NA	1915	204.576	3016
Pip5k1b	NA	1916	133.16	1184
Dmrt2	NA	1917	43.1595	1681
Smarca2	NA	1918	199.963	1153
X4931403E22Rik	NA	1919	73.9865	2469
Vldlr	NA	1920	136.226	2517
Ppapdc2	NA	1921	200.784	2794
Gm9895	NA	1922	33.6318	2257
Sgms1	NA	1923	486.316	1123
X2700046G09Rik	NA	1924	148.396	2887
Fas	NA	1925	403.159	2471
Lipa	NA	1926	491.371	2686
Ifit3	NA	1927	354.81	1436
I830012O16Rik	NA	1928	397.83	1842
Ifit1	NA	1929	224.469	1237
Hhex	NA	1930	507.473	658
Tbc1d12	NA	1931	123.841	2149
Sorbs1	NA	1932	426.418	2097
Tll2	NA	1933	152.883	1351
Lcor	NA	1934	129.2	1443
Zdhhc16	NA	1935	58.0955	981
Ubtd1	NA	1936	102.318	2826
Hoga1	NA	1937	196.907	1116
Sema4g	NA	1938	116.862	1619
Sfxn3	NA	1939	64.688	2229
Btrc	NA	1940	163.524	2886
Kcnip2	NA	1941	183.47	2036
Nt5c2	NA	1942	242.434	2491
Ina	NA	1943	124.595	1281
Pdcd11	NA	1944	93.0624	2767
Calhm2	NA	1945	104.198	1628
Itprip	NA	1946	91.3121	1269
Ccdc147	NA	1947	88.2642	2818
Mxi1	NA	1948	287.554	2316
Gucy2g	NA	1949	58.8013	2775
Tcf7l2	NA	1950	65.0481	2127
Eno4	NA	1951	91.9404	3049
Emx2	NA	1952	117.518	1545
Grk5	NA	1953	140.427	2255
Gm7102	NA	1954	43.344	876
Csf2ra	NA	1955	226.976	1575
Phyh	NA	1956	245.522	1592
Camk1d	NA	1957	122.032	2829
Echdc3	NA	1958	146.5	2088
Taf3	NA	1959	56.0041	1132
Rsu1	NA	1960	446.46	1953
Vim	NA	1961	471.597	1641
Arl5b	NA	1962	66.5036	2470
Gm13375	NA	1963	246.221	1235
Enkur	NA	1964	81.1469	1082
Cacna1b	NA	1965	126.717	822
Pnpla7	NA	1966	480.893	1192
Tmem210	NA	1967	226.284	2808
Dpp7	NA	1968	275.402	941
BC029214	NA	1969	229.592	970
Camsap1	NA	1970	166.246	3048
Sec16a	NA	1971	181.218	533
Surf2	NA	1972	211.886	820
Sardh	NA	1973	373.117	1862
Brd3	NA	1974	136.997	635
Tsc1	NA	1975	194.69	2176
X1700026L06Rik	NA	1976	182.098	1457
Ntng2	NA	1977	106.908	935
X6530402F18Rik	NA	1978	156.545	1339
Zdhhc12	NA	1979	57.6672	2929
Ccbl1	NA	1980	242.046	1259
Prrx2	NA	1981	275.226	2965
Ptges	NA	1982	366.506	2790
D330023K18Rik	NA	1983	174.103	2387
Ass1	NA	1984	181.598	679
Prrc2b	NA	1985	203.438	1637
Gapvd1	NA	1986	90.1791	1812
Gsn	NA	1987	462.856	3052
Stom	NA	1988	292.312	1365
Pdcl	NA	1989	163.409	2358
Gm13476	NA	1990	208.723	1974
Stam2	NA	1991	252.533	3014
Acvr1c	NA	1992	46.7032	2883
Tbr1	NA	1993	351.61	691
Scn9a	NA	1994	108.607	963
Stk39	NA	1995	43.1925	2547
Mettl5	NA	1996	92.4935	1920
X1500002O10Rik	NA	1997	92.3087	1852
Gad1	NA	1998	74.1848	2078
Dlx1as	NA	1999	133.83	786
[truncated: 1,919 more rows]

## Sheet: 6m_vs_8m_modToModConn
Gene	kWithin_in_6m	Rank_in_6m	kWithin_in_8m	Rank_in_8m
Npc2	688.846	1	820.086	33
Tnfrsf1a	688.282	2	813.175	312
Cd53	678.579	3	592.557	101
Unc93b1	677.101	4	749.611	24
Scrg1	674.934	5	722.653	1		Genes that are in the top 30 connected hubs are shown in red
C1qa	674.072	6	812.089	15
Sgpl1	672.986	7	777.862	181
Ucp2	672.686	8	811.496	211
Tgfbr2	670.982	9	749.073	49
Sparc	670.226	10	605.574	2
Itgb5	668.918	11	768.952	109
Msn	665.904	12	795.903	36
Cnn3	665.757	13	757.667	21
Csf1r	665.651	14	741.759	47
Cd63	665.421	15	818.898	6
X4632428N05Rik	665.016	16	738.158	8
C1qc	664.804	17	810.21	268
Hexb	663.932	18	756.877	17
Ctsz	662.752	19	810.13	19
Tyrobp	658.895	20	772.039	70
C1qb	658.814	21	812.798	68
Ggta1	658.649	22	753.267	52
Laptm5	658.568	23	748.004	125
Ctsa	657.785	24	822.032	332
Hrsp12	656.412	25	712.278	223
Vwa5a	654.759	26	746.868	27
Ctsd	654.196	27	804.965	2192
Tmem176b	653.04	28	768.023	428
Axl	652.381	29	713.27	196
C4b	651.41	30	773.469	81
Mt2	651.356	31	709.597	238
Lgmn	651.269	32	759.149	163
Fxyd1	651.159	33	850.535	45
Cd9	651.159	34	779.791	128
Abca1	650.895	35	765.292	12
Cyba	650.274	36	812.838	653
Ccl9	650.081	37	484.509	74
Itgb2	648.432	38	759.851	204
Cx3cr1	648.373	39	672.048	294
Ctss	647.886	40	761.072	156
Cd14	646.748	41	769.777	248
Plek	646.297	42	684.825	60
Rgs10	645.739	43	661.885	120
Cst3	644.379	44	687.671	357
Fcer1g	643.842	45	801.038	242
Dbi	643.659	46	698.819	93
Prdx6	642.429	47	812.726	160
Irf8	642.153	48	779.972	278
Trem2	642.129	49	815.356	78
X1700017B05Rik	641.982	50	669.833	147
Pros1	641.275	51	768.138	347
Tmem176a	641.175	52	806.552	1539
Hmox1	641.063	53	707.076	302
Fcgr3	640.535	54	778.325	129
Cxcl16	639.347	55	740.34	48
Tnfrsf1b	639.133	56	665.725	167
Npl	638.468	57	576.123	34
Pbxip1	637.824	58	755.984	54
Hvcn1	637.791	59	661.497	273
Gusb	637.62	60	791.352	164
Rac2	637.404	61	675.958	7
C3ar1	634.185	62	719.762	376
Pik3ap1	633.431	63	579.187	165
Gfap	632.476	64	771.651	176
Slc37a2	632.272	65	746.099	30
Cebpa	631.228	66	687.695	76
Cd83	630.789	67	641.561	150
Clu	630.703	68	809.118	20
Pld4	629.883	69	736.369	64
Ctse	629.599	70	809.436	104
Ctsb	629.556	71	754.447	107
Irgm1	628.501	72	683.691	182
Necap2	628.113	73	645.807	256
Hexa	627.815	74	793.59	102
Serpinf2	627.438	75	709.675	137
Lcp1	627.276	76	772.873	41
Ptgs1	627.1	77	353.217	85
S100a6	627.017	78	789.292	11
P2ry6	626.583	79	706.207	51
Lamp1	624.681	80	748.879	28
Cd52	624.379	81	802.738	92
Man2b1	624.321	82	751.807	265
Mpeg1	624.312	83	757.054	259
Ccl4	622.742	84	655.88	431
Emr1	622.592	85	769.323	35
Ctsl	622.459	86	622.285	763
Cd300lb	621.916	87	624.146	261
Ptpn6	621.426	88	749.702	1876
Dnase2a	620.822	89	753.044	103
Mvp	619.851	90	707.602	117
Cd151	619.826	91	732.721	254
Ctsh	618.958	92	767.734	115
Tlr2	618.918	93	790.043	40
Ly86	618.493	94	690.21	180
Mgst1	617.393	95	702.004	369
Mdk	616.926	96	552.523	983
Lgals9	616.317	97	723.62	38
Slc15a3	615.494	98	751.084	136
Add3	615.486	99	741.756	32
Bach1	613.644	100	694.215	1571
Lgi4	613.201	101	831.291	13
Grn	613.177	102	770.351	105
B2m	613.038	103	764.094	168
Padi2	613.008	104	771.023	83
Osmr	612.396	105	757.558	18
Cd180	610.889	106	702.411	417
Abhd4	610.746	107	771.003	58
Gdpd3	610.438	108	730.87	239
Stat3	610.11	109	812.945	71
Lsp1	609.569	110	636.77	153
Scamp2	609.43	111	642.092	397
Naglu	609.143	112	707.623	22
Gpam	609.006	113	574.261	139
Entpd1	608.585	114	567.444	89
Tcn2	608.059	115	761.535	158
Syngr2	607.601	116	631.453	195
Tbxas1	607.095	117	762.232	304
Slc29a3	606.446	118	582.894	82
Fermt3	606.141	119	685.323	190
Cd68	606.059	120	790.975	127
Nckap1l	605.735	121	733.056	277
Mt1	605.662	122	649.572	98
Srgn	605.511	123	729.975	525
Ifi30	603.936	124	723.506	354
Cd22	603.719	125	806.42	162
Pm20d1	603.383	126	701.674	88
Efemp2	603.231	127	751.349	4
Ctsc	602.679	128	797.881	9
Lag3	602.602	129	781.559	367
Samsn1	602.099	130	585.234	80
Itgax	601.608	131	733.61	228
Lap3	601.164	132	707.213	23
Ccl3	600.764	133	747.349	320
Csf2rb	600.426	134	622.325	284
S100b	598.562	135	697.42	133
H2.D1	598.402	136	759.571	26
Lrig1	598.334	137	770.087	243
Ncf2	597.852	138	735.252	65
Tlr1	597.639	139	753.08	1609
H2.K1	597.348	140	711.723	179
Ccl6	596.877	141	709.173	365
Aqp4	596.242	142	617.796	414
Cd37	595.356	143	671.453	1918
Ncf1	594.718	144	729.192	536
Arl11	594.669	145	643.079	14
Itih3	594.392	146	640.889	99
Rnh1	593.919	147	788.01	500
Aldh3b1	593.508	148	610.83	55
Cd48	593.256	149	701.893	16
Ntsr2	593.076	150	772.148	288
Pttg1ip	591.234	151	677.487	617
Galntl2	590.993	152	635.537	172
Psmb8	589.614	153	754.36	2686
Pycard	589.401	154	597.036	69
Tmem86a	587.552	155	683.468	2218
S100a1	587.293	156	792.451	138
Pik3cg	586.825	157	501.245	131
Creg1	586.494	158	752.948	198
St14	586.459	159	648.988	3221
Slc11a1	585.379	160	789.546	121
Niacr1	585.049	161	661.018	91
C3	584.957	162	750.554	1991
Fcgr2b	584.847	163	802.083	192
Lyn	584.602	164	778.288	250
Cd81	584.295	165	776.587	108
Mafb	583.732	166	422.756	123
Capg	583.582	167	779.91	758
Cst7	582.659	168	757.176	475
Ifnar2	581.449	169	536.181	144
Edem2	581.193	170	575.698	1815
Arpc1b	580.639	171	707.145	197
Slc14a1	580.433	172	737.11	515
Slco2b1	579.49	173	614.883	175
Bcl2a1b	579.26	174	597.169	605
Il21r	578.09	175	727.248	770
Clec7a	576.818	176	773.563	523
Kcne1l	576.018	177	438.558	227
Cd84	574.729	178	723.461	2088
Fam46c	574.125	179	743.756	513
AF251705	573.833	180	760.614	97
Cyp4v3	573.589	181	818.225	124
Lgals3bp	573.183	182	770.716	178
Gm885	572.829	183	631.328	364
Olfml3	572.592	184	555.158	398
Athl1	572.315	185	643.398	5
Tlr7	571.948	186	720.963	2834
P4ha3	571.919	187	700.024	186
Soat1	570.631	188	622.332	62
Lair1	570.337	189	624.052	427
Pla2g7	570.141	190	751.37	3460
St8sia6	570.015	191	322.157	3189
Hcls1	569.154	192	732.029	3291
Apobr	568.781	193	641.56	3809
Hk2	568.025	194	611.539	345
Gns	567.825	195	752.927	289
Nnt	567.72	196	803.783	208
Lcat	567.507	197	728.415	464
Aspg	566.773	198	733.403	1594
Skap2	566.612	199	666.454	290
Ltbr	565.74	200	609.565	3497
Ip6k3	565.249	201	609.047	442
Tpp1	564.768	202	668.301	29
Sfpi1	563.205	203	673.055	572
Bmf	562.961	204	793.277	784
Rnase4	562.227	205	654.819	25
Cyp4f14	562.166	206	405.77	140
Cd86	562.123	207	647.093	339
Hck	561.731	208	717.257	257
Gpr114	561.638	209	574.162	215
H2.Q4	561.24	210	631.092	75
Hspb6	560.546	211	815.854	31
Tspo	560.238	212	610.746	356
Cpt2	559.573	213	672.218	298
Chi3l1	559.106	214	471.183	141
Irf5	558.979	215	710.512	586
Dcstamp	557.842	216	655.556	3514
Treml2	557.488	217	617.082	112
Man2b2	557.487	218	613.91	90
Tmem119	557.363	219	279.364	331
Cnr2	557.359	220	509.634	132
Abhd3	557.12	221	536.797	171
Ticam1	556.827	222	693.374	53
Clic1	555.864	223	805.291	307
Slc7a7	555.55	224	634.592	454
H2.Ob	555.365	225	638.226	79
Eci2	555.05	226	516.825	1640
Ncf4	554.986	227	724.601	589
Inpp5d	554.702	228	748.049	3028
Ifngr1	554.582	229	618.662	293
Bmp2k	553.964	230	547.111	2278
Arhgef26	553.784	231	491.985	106
Itgad	553.676	232	477.715	95
Mfsd1	552.965	233	639.129	3836
Bmpr1b	552.813	234	537.626	149
Sfrp5	552.014	235	156.121	126
Decr1	551.159	236	578.763	511
Lpcat2	549.509	237	555.883	253
Oat	548.961	238	802.375	2928
Csf1	548.505	239	755.031	187
Cpe	548.454	240	628.618	512
Tgfb1	548.327	241	459.009	46
Ctnna1	546.294	242	790.594	419
Sdc4	546.135	243	746.318	699
Usp53	545.657	244	633.951	135
Akr1b10	545.503	245	583.28	450
Hadhb	545	246	602.086	843
Ftl1	544.71	247	625.836	3508
Nfe2l2	544.568	248	792.165	333
Adora3	544.513	249	387.138	484
Hist1h1c	543.762	250	731.059	676
Ikzf1	543.599	251	686.516	499
Sowahc	543.375	252	674.317	411
Retsat	543.354	253	700.871	100
Lyz2	543.24	254	761.928	570
Wipf1	541.545	255	571.826	222
Pdpn	540.902	256	770.679	2136
St6gal1	540.594	257	711.25	719
P2rx7	540.228	258	670.333	368
Msr1	539.991	259	765.761	389
Slamf9	539.498	260	541.313	715
Cybb	539.118	261	764.811	426
Tnfaip8l2	538.953	262	397.269	282
Was	538.777	263	581.935	94
Arap1	538.701	264	670.614	597
Ly9	538.409	265	766.272	1524
Alox5ap	538.252	266	186.733	436
Sqrdl	537.709	267	628.484	66
Myo1f	537.544	268	810.862	44
S100a13	536.728	269	684.916	632
Clec5a	536.475	270	624.433	3710
Aif1	536.343	271	626.83	399
Gmfg	535.411	272	411.345	251
Fgr	534.906	273	778.315	380
Sall1	534.732	274	570.114	341
Apoe	534.081	275	578.178	337
Naip2	533.215	276	624.464	669
Anxa3	532.947	277	751.202	119
Tlr9	532.92	278	789.307	269
Ppap2b	530.212	279	608.864	42
Gatm	528.517	280	629.281	768
Xdh	528.033	281	470.194	796
Frmd8	526.687	282	690.768	377
Asah1	526.672	283	613.725	1911
Suclg2	526.016	284	747.638	72
Slc7a5	525.628	285	624.358	1339
Havcr2	525.571	286	653.803	155
Bcl2a1a	525.459	287	615.354	483
B430306N03Rik	525.412	288	737.869	372
Slc39a1	525.09	289	717.524	724
Ptprc	524.962	290	714.15	393
Siglech	524.698	291	602.033	3561
Tmco4	524.405	292	600.785	626
Atp1b2	524.101	293	704.436	3457
Agtrap	522.982	294	792.964	470
Cxcl5	522.927	295	676.845	466
Gm2a	521.634	296	616.661	394
Cd200r4	521.616	297	449.502	415
Naprt1	521.355	298	709.377	336
Adcy7	521.147	299	635.922	420
Ddr1	520.981	300	571.675	151
Cln3	520.337	301	478.133	386
Fyb	519.485	302	783.208	295
Tor3a	519.213	303	620.358	3501
Csf3r	517.025	304	752.232	61
Mcm3	516.463	305	429.014	3712
Cmklr1	516.116	306	616.422	321
Timp1	515.969	307	706.448	252
Hadha	515.932	308	603.716	1743
Gal3st4	514.865	309	446.889	3061
Vav1	514.705	310	597.672	1014
Endou	514.471	311	647.771	203
Apobec1	514.133	312	845.816	403
Slc1a4	513.502	313	370.475	856
Sh3bp2	513.29	314	591.774	213
Igsf6	513.08	315	598.787	518
Blnk	512.926	316	624.543	39
Slc36a2	512.362	317	503.252	1104
Wasf2	512.114	318	646.733	2840
Gng5	511.527	319	558.836	143
Renbp	511.01	320	747.75	666
Pon3	509.714	321	674.431	576
Gpr35	509.021	322	441.988	264
Ppp1r18	507.933	323	660.065	258
Tgm1	507.535	324	523.589	50
Hhex	507.473	325	175.272	3642
Car5b	506.921	326	637.902	202
Ccr5	506.718	327	329.214	489
Kcnk6	506.488	328	567.504	199
Asb10	506.274	329	639.288	56
Hnrnpf	505.29	330	588.737	741
Klhl6	504.829	331	707.536	677
Sun2	504.517	332	806.363	3491
Rcbtb2	503.925	333	695.912	43
Parp14	502.785	334	554.3	59
Lat2	502.53	335	536.162	161
Lox	502.302	336	679.034	577
Rhoc	502.036	337	685.648	323
Steap3	500.659	338	200.819	764
Arhgdib	500.347	339	711.678	2605
Runx1	499.635	340	503.166	2167
Atf3	499.597	341	685.652	479
Chst2	498.795	342	178.679	379
Itga6	498.229	343	602.379	940
Ephx1	497.711	344	610.804	551
Arhgap30	497.4	345	717.544	84
Plau	496.798	346	543.38	2046
Itpkb	496.633	347	787.839	541
Oplah	495.06	348	385.686	216
Klrb1b	494.458	349	467.742	827
Fcgr1	493.609	350	631.458	451
Slc25a18	493.485	351	652.724	362
Serpina3n	492.172	352	592.041	493
Trp53	491.371	353	519.269	205
D4Ertd22e	491.333	354	750.941	2897
Lrrc33	490.205	355	436.779	2464
Plcg2	490.186	356	709.496	286
Bag3	489.526	357	790.885	553
Cplx3	489.511	358	377.063	2803
Fcrls	489.445	359	254.086	855
Plod1	489.408	360	628.41	351
Elf4	489.211	361	424.103	789
Gpr183	488.411	362	655.037	1589
Gpnmb	488.211	363	621.915	2214
Abcc3	488.127	364	723.238	533
Tgif1	487.973	365	743.672	706
Igfbp5	487.575	366	565.133	3789
Rassf4	486.258	367	749.01	534
Cmtm3	485.829	368	692.489	122
Trim30a	485.143	369	760.139	159
Rab7l1	485.136	370	421.961	2467
Cd300a	483.012	371	612.576	798
Parp3	482.567	372	682.555	396
Slc24a6	481.987	373	561.262	311
Nat6	481.421	374	496.722	595
Mlc1	481.37	375	588.99	448
Parp9	481.236	376	777.703	207
Pnpla7	480.893	377	683.92	3076
Hsd17b11	480.856	378	550.748	644
Phyhd1	480.7	379	658.567	318
Il10rb	479.659	380	685.875	657
Gngt2	479.213	381	639.99	1079
Sod3	478.863	382	637.342	73
Psd4	478.058	383	415.418	3273
Mr1	477.928	384	588.711	1719
Lrp5	477.79	385	581.45	1523
Hist1h2bc	477.026	386	677.09	2931
Cd82	474.779	387	544.876	185
Slc35b2	473.709	388	207.717	145
F11r	473.035	389	691.35	480
Fam167b	472.98	390	423.872	111
Tsc22d4	472.891	391	554.144	67
Laptm4a	472.876	392	591.498	193
Cyth4	472.571	393	681.148	1537
B4galt1	472.327	394	679.715	2498
Rab31	472.292	395	448.499	146
S1pr3	471.688	396	648.149	1801
Vim	471.597	397	754.336	650
Cd33	471.334	398	722.942	381
Itga5	471.245	399	686.964	638
Prss23	471.117	400	520.072	2742
Cttnbp2nl	470.553	401	506.413	329
Lmf2	470.328	402	238.949	233
Cflar	469.151	403	672.465	2264
Gpsm3	469.075	404	583.498	762
Fgfrl1	469.025	405	460.269	565
Glycam1	468.947	406	560.22	225
Acadl	468.652	407	400.823	326
Tap2	467.451	408	506.952	756
Ddah2	467.138	409	241.099	382
X2010002N04Rik	467.008	410	617.22	3638
Siglec5	466.726	411	694.219	110
Idh1	466.712	412	217.237	915
Ifi44	465.856	413	512.643	2930
Ms4a6d	465.255	414	742.917	810
Fblim1	464.914	415	679.466	753
Rom1	464.724	416	609.946	299
Ms4a6c	463.212	417	756.258	152
Cdc42se1	462.964	418	535.136	224
Gsn	462.856	419	698.802	1740
Fmnl3	462.638	420	678.22	244
Galm	462.56	421	618.494	1764
X0910001L09Rik	461.294	422	95.6292	2881
X4930471M23Rik	461.224	423	432.104	504
Ccl12	460.649	424	249.027	350
Tifab	460.142	425	622.367	116
Dock2	458.217	426	690.825	183
Pdlim4	456.816	427	719.456	210
Zfp36	456.624	428	804.018	2916
Cyfip1	456.567	429	562.004	514
Ntrk2	456.142	430	569.102	1002
Rin2	455.494	431	765.373	280
X0610031J06Rik	455.082	432	303.996	240
Snx5	454.694	433	575.747	267
Itga7	454.383	434	494.776	360
Slc12a9	453.495	435	370.653	271
Gbp3	453.343	436	688.226	1121
Vcam1	452.879	437	205.103	2748
Serpina3f	452.817	438	195.167	247
Nfatc1	452.571	439	430.459	611
Tcta	452.047	440	143.974	456
Rgs20	451.965	441	409.04	474
Plin2	450.968	442	713.558	2418
Aldoc	450.944	443	384.453	2932
Tspan4	450.769	444	535.953	1962
Neurl3	450.688	445	504.213	1190
Dhrs1	449.452	446	622.842	316
Lrrc8a	447.605	447	442.207	276
Lilrb3	447.27	448	647.116	270
Tmem173	447.191	449	473.627	285
Pdcd1	447.157	450	696.225	87
Btk	447.112	451	655.066	189
Rsu1	446.46	452	617.361	568
Hist1h4i	446.235	453	461.582	446
Bcl3	445.115	454	706.327	1931
H2.DMb1	444.471	455	523.575	425
Nfam1	444.442	456	625.64	188
Naip6	444.014	457	270.577	134
Cstb	442.954	458	506.868	86
Krcc1	441.936	459	528.144	363
Igdcc4	441.918	460	604.339	867
Cxcl14	441.86	461	483.261	967
Mlph	441.634	462	536.231	3788
Lrrc3	441.418	463	111.741	303
Dock8	440.928	464	715.875	2927
Spsb2	440.629	465	332.624	229
Slc43a3	440.43	466	680.114	421
Il1b	440.212	467	492.16	142
Rhoa	440.165	468	465.241	452
Hyal1	439.919	469	610.212	410
Pfkfb3	438.787	470	680.592	217
Med22	438.024	471	441.555	296
X5730469M10Rik	437.365	472	259.822	306
Ifi27l1	436.94	473	483.185	1540
Arhgap25	436.556	474	625.381	2788
Lgals3	435.933	475	729.719	2991
Nr1h3	435.631	476	585.461	287
Snx8	434.732	477	65.7852	868
Csf2rb2	433.912	478	459.317	173
Sparcl1	433.853	479	659.042	557
Uap1l1	433.357	480	642.217	631
X2310022B05Rik	433.253	481	284.766	3186
Tom1	433.231	482	344.098	218
Gbp2	432.977	483	683.098	607
Hspb8	432.518	484	695.83	2313
Wdr81	432.292	485	374.669	283
Il17ra	431.488	486	248.779	527
Fam111a	431.294	487	515.487	1533
Tuba8	431.213	488	330.954	1038
Slc2a4	430.982	489	667.511	585
Liph	430.762	490	226.111	371
Birc3	430.713	491	462.819	194
Slc2a10	429.891	492	307.606	2419
Slc41a1	429.743	493	654.997	1096
Lpar5	429.553	494	256.382	148
Stmn4	429.331	495	115.19	344
Fam176a	429.321	496	341.598	212
Lrp10	428.973	497	588.352	469
Paqr8	428.586	498	323.635	3483
G6pdx	428.218	499	694.841	1734
Tagln2	428.177	500	741.169	621
Sgsh	428.056	501	384.088	416
Rhoh	427.252	502	423.679	200
Tmem52	427.18	503	105.572	555
Casp8	426.724	504	631.489	201
Slamf8	426.556	505	539.602	279
Glipr2	426.393	506	590.858	1832
S100a16	425.854	507	574.626	2480
X2310008H04Rik	424.921	508	580.062	604
Limd1	424.424	509	584.427	1882
Serhl	423.921	510	571.394	10
Rasal3	423.885	511	700.879	672
Gpr65	423.564	512	699.178	1258
Lilrb4	423.266	513	724.071	460
Icosl	422.747	514	630.102	3166
X5430435G22Rik	422.613	515	727.514	308
Nfkb2	422.21	516	588.831	343
X1810058I24Rik	421.657	517	424.329	2913
Hmha1	420.745	518	672.102	246
Hsd17b4	420.649	519	455.424	291
Akr1b8	420.389	520	424.839	665
Serpine1	420.329	521	557.349	292
X2310043J07Rik	419.772	522	240.088	2417
Vamp8	418.852	523	725.187	529
Trip6	418.706	524	290.462	3826
Ptplb	418.307	525	751.077	745
Dcxr	418.181	526	489.665	315
Cat	417.989	527	612.83	681
Icam1	417.345	528	552.73	310
Tapbp	417.285	529	600.202	174
Gm4902	416.691	530	536.255	154
Srebf1	416.246	531	398.817	685
Lxn	415.719	532	563.063	1841
Il13ra1	414.911	533	652.045	2961
X2810459M11Rik	414.072	534	650.038	751
Dnase1l1	413.683	535	566.075	2230
Tfcp2l1	413.103	536	741.925	648
Plcb2	412.074	537	498.857	755
Aff1	411.232	538	587.141	558
Gpr146	410.153	539	450.021	3
Gm5431	409.79	540	61.5169	3566
Gstm1	409.776	541	655.753	352
Naaa	409.416	542	530.519	2303
Tnfsf12	409.119	543	346.917	1638
Ttc12	408.908	544	293.943	314
Myd88	408.493	545	451.172	627
Hadh	408.031	546	505.872	392
Cybrd1	406.819	547	561.53	701
Ticam2	406.401	548	374.299	506
Fkbp9	406.342	549	529.499	1777
Ppp1r14b	406.322	550	478.341	816
Col9a3	406.031	551	656.692	1041
Lcn2	406.006	552	177.502	375
Gm13293	405.758	553	653.662	516
Adam17	404.992	554	518.227	330
Ifitm3	404.915	555	609.425	384
Gldn	403.993	556	556.036	497
Fas	403.159	557	614.526	3666
Il10ra	403.105	558	593.152	538
Il6ra	403.057	559	532.22	1690
Id3	402.279	560	415.308	476
Tst	401.873	561	476.559	130
Plscr1	400.923	562	335.099	609
Snx18	400.879	563	514.205	675
Masp1	399.554	564	203.516	509
BC013712	399.259	565	638.251	1983
Lpcat3	398.965	566	420.465	404
Cotl1	398.197	567	378.216	245
I830012O16Rik	397.83	568	623.589	118
S100a4	397.471	569	509.852	2322
Atp6v0e	397.332	570	693.559	263
Cables1	397.029	571	121.285	385
Sat1	396.701	572	712.802	883
Il2rg	396.567	573	470.352	2892
Fam54b	396.083	574	464.355	591
Vasp	395.209	575	578.977	508
Zcchc24	394.829	576	670.877	63
Txlnb	393.754	577	660.12	575
Metrn	391.579	578	147.508	236
Sh3pxd2b	391.44	579	339.735	275
Nxph4	391.357	580	74.3508	612
Clec4a3	391.322	581	565.89	692
Gnai2	390.749	582	474.639	749
Tmbim4	390.723	583	168.029	3265
Syk	390.105	584	558.938	57
Fuca1	389.931	585	612.6	3606
A2m	389.768	586	707.98	433
Plekhf1	388.913	587	242.04	170
Slc2a1	388.061	588	326.353	771
Rhoj	387.589	589	705.529	1592
Snapin	386.153	590	560.491	602
Sfxn5	385.881	591	580.164	507
Qpct	383.844	592	470.183	113
Aph1a	383.414	593	207.393	209
H28	381.88	594	196.327	817
Tmem106a	381.718	595	647.596	664
Slc3a2	380.743	596	306.768	3494
Copz2	380.281	597	688.618	3475
Chst11	380.205	598	340.761	3097
Thnsl2	379.64	599	481.49	1601
Arl2	378.973	600	124.265	823
Id1	378.733	601	214.315	723
Fkbp10	378.652	602	574.65	255
Serpina3m	378.4	603	429.785	300
Hfe	378.112	604	606.625	510
Antxr1	377.745	605	726.598	722
X6030429G01Rik	377.701	606	110.742	274
Rapsn	376.928	607	613.854	847
P2ry1	376.156	608	317.868	430
Cryab	376.062	609	585.061	1995
Gpr84	375.069	610	491.429	919
Ostf1	374.846	611	625.725	3760
Dnaic2	374.502	612	577.379	328
Bcl2a1d	374.386	613	306.813	114
Rbm38	371.661	614	134.616	833
Pccb	371.358	615	262.313	535
Tnni1	371.192	616	100.808	581
Lgals1	370.447	617	737.278	1200
Acads	370.254	618	295.309	366
Plaur	369.853	619	464.499	781
Vasn	369.273	620	439.331	717
Slc7a2	369.152	621	610.132	532
Cd101	368.887	622	188.661	678
Tap1	368.869	623	513.744	1175
Vmac	367.688	624	305.545	429
Abcc4	366.628	625	534.228	1663
Ptges	366.506	626	680.796	2854
Myl12a	366.051	627	591.727	695
Gnpda1	365.775	628	409.745	2918
Ryk	365.672	629	304.818	547
Pgcp	365.471	630	497.311	373
Prkcdbp	365.035	631	614.133	590
Mavs	360.656	632	687.448	2101
Krtcap2	359.703	633	79.3975	406
Lpxn	359.548	634	481.633	3398
C1ra	359.182	635	314.387	2080
Tpcn1	358.849	636	402.172	584
Pag1	358.773	637	406.539	319
Mxra8	358.582	638	639.511	521
Nat2	358.495	639	217.833	556
Ndrg2	358.227	640	555.591	237
Abcb1b	358.185	641	494.084	1600
Ntpcr	355.764	642	124.586	640
Dbx2	355.197	643	541.423	924
Ogdhl	355.172	644	646.879	2884
Ugt1a7c	354.933	645	392.126	184
Ifit3	354.81	646	472.27	334
Fam129b	354.226	647	416.457	391
Ccdc90a	354.166	648	593.618	729
Stat1	352.771	649	534.533	2572
Cpxm1	352.592	650	640.568	528
Leprel1	351.979	651	496.587	96
Gm10790	350.964	652	288.829	3594
Itpripl2	349.712	653	795.019	803
Apoc2	348.629	654	279.678	2197
Agpat2	348.512	655	469.125	3495
Ctla2b	347.59	656	517.985	2846
Cd300lf	347.346	657	646.7	378
Rab20	347.3	658	288.626	941
Gbp6	347.285	659	440.902	2108
Apcdd1	346.971	660	531.687	3502
Fgd3	346.947	661	347.059	2353
X5031414D18Rik	346.818	662	241.661	2060
Paqr6	346.6	663	476.805	230
Fam63a	346.549	664	573.895	841
Cdc42ep4	345.853	665	600.795	1250
Dhrs3	345.503	666	671.197	725
Cyb5	345.352	667	337.355	387
Pld2	344.44	668	544.506	668
Naga	344.135	669	685.417	1701
Bcl2l11	344.058	670	388.4	346
Prickle3	342.927	671	485.461	3586
A830007P12Rik	342.146	672	605.176	2990
Btd	341.497	673	378.167	1168
X2610035D17Rik	341.281	674	365.712	3385
Ptafr	341.158	675	584.579	643
Gjb6	340.366	676	695.71	260
Ctdsp1	339.952	677	663.963	2216
Myo1g	339.459	678	562.96	744
Hlx	339.288	679	235.086	2575
Sh3tc1	338.892	680	493.949	505
Pold4	338.871	681	598.616	3177
Gstm5	338.55	682	498.672	3088
Spata13	337.883	683	393.635	2208
Ptpn7	337.776	684	276.875	234
Pygb	336.397	685	596.793	2157
Eef1d	334.4	686	243.678	1861
Rin3	334.047	687	537.328	687
Oit3	333.537	688	338.503	1647
Lyl1	333.513	689	382.822	221
Pcdhgc3	333.379	690	299.025	3568
Cacna2d4	331.107	691	510.365	530
Rab32	330.338	692	577.045	462
Loxl3	329.387	693	530.636	169
Bckdha	328.969	694	137.874	335
Mfsd7a	328.886	695	561.744	444
Slc46a3	328.486	696	338.865	1603
Arhgef16	327.812	697	233.864	1949
Gpr37l1	327.13	698	380.941	418
Tor1aip1	325.611	699	698.082	785
Apoc4	325.384	700	239.885	649
Kremen1	324.726	701	591.3	625
Pcyt1a	324.465	702	365.255	932
Lfng	324.157	703	101.377	1039
Gimap3	324.036	704	333.167	854
Cyp20a1	323.866	705	510.229	3787
Tex11	323.325	706	651.291	559
Gstp2	323.174	707	151.119	660
Ndp	322.718	708	371.097	971
Abcd1	321.271	709	322.303	716
Cmtm6	321.205	710	387.08	693
Pcx	320.693	711	128.84	542
Gp49a	320.681	712	449.802	2627
Hebp1	320.366	713	215.127	2327
Slc38a3	320.319	714	406.38	549
Trp53bp2	320.309	715	691.13	3047
Psmb9	318.398	716	530.861	459
Fth1	318.396	717	563.327	1363
Fbxo2	318.341	718	194.907	1228
Crispld2	318.11	719	692.845	1171
Gna12	318.048	720	258.471	2509
Lcp2	317.968	721	440.969	2485
H2.T23	317.412	722	571.235	1993
Tcp11l2	317.41	723	571.913	1619
Tln1	317.247	724	682.323	324
Stat5a	317.126	725	546.411	455
Bphl	316.342	726	211.094	1745
Manba	316.098	727	493.077	3718
Pno1	315.527	728	196.782	3201
Rftn2	315.256	729	552.997	2546
A2ld1	314.023	730	464.217	1287
Cd38	312.169	731	446.337	3889
Lmo2	311.619	732	494.3	1944
Ltc4s	311.483	733	414.627	2688
Wbp1	311.105	734	294.086	2347
X1190007F08Rik	309.639	735	401.163	400
Ptma	308.544	736	371.126	353
X99384	308.435	737	416.573	1860
Bst2	307.506	738	466.723	554
Stxbp3a	306.973	739	452.026	656
Car4	305.71	740	400.982	2477
Map3k6	304.794	741	664.062	2016
Kctd11	304.613	742	421.137	226
Alas1	304.123	743	285.429	959
BC013529	303.999	744	540.882	487
Elf1	303.411	745	598.97	3829
Haao	302.173	746	200.622	563
Blvrb	301.725	747	120.158	623
Prkch	301.469	748	510.219	2513
Ezr	300.574	749	576.757	2883
Slc43a1	300.204	750	121.962	413
Aldh1l1	298.441	751	595.827	2035
Pygl	298.373	752	230.488	791
Acsf2	297.18	753	636.047	2275
Tmco3	297.131	754	197.167	3000
Evi2b	297.028	755	593.588	691
Plcb3	296.633	756	637.746	705
Ramp2	294.935	757	237.549	748
Acadm	294.583	758	729.778	569
Tmem37	294.359	759	410.402	220
Rps27l	292.489	760	364.381	3366
Gpr160	292.373	761	433.378	1567
Tnfaip2	292.346	762	638.748	1048
Stom	292.312	763	765.256	2211
Cyb5r3	291.847	764	659.963	1403
Gm15417	291.806	765	248.393	408
Tmem198b	291.235	766	339.278	458
Lpcat1	290.127	767	240.062	802
Elk3	290.025	768	684.09	2119
Mpv17l2	289.436	769	78.8673	1105
Dap	289.134	770	725.701	401
Sft2d2	289.049	771	575.58	2887
Aen	288.958	772	189.608	2676
Anks1	288.789	773	461.876	546
Bloc1s1	288.184	774	470.507	2995
Cwc15	287.953	775	129.252	445
Mxi1	287.554	776	314.142	3886
H6pd	287.498	777	55.7505	2690
Mob1a	287.267	778	499.599	317
C5ar1	285.605	779	330.413	340
Gm129	284.747	780	48.898	2490
Ifi35	284.547	781	563.748	2245
Gm684	284.206	782	418.329	2565
Agxt2l1	282.472	783	134.099	787
Sash3	281.806	784	712.8	2297
Acacb	281.597	785	534.688	2460
X9030624J02Rik	280.434	786	249.999	1924
Timp3	280.361	787	502.272	1401
X3110047P20Rik	278.398	788	262.758	157
Plcd4	278.369	789	652.712	948
Gpr137b.ps	278.218	790	167.958	778
Aldh1l2	277.845	791	512.181	853
Fbln5	277.506	792	449.372	1110
X2810422J05Rik	276.836	793	389.455	2810
Lrmp	276.487	794	466.395	537
Cysltr1	276.033	795	383.34	682
Prrx2	275.226	796	684.005	630
Trim14	274.856	797	302.921	374
Myh15	274.567	798	648.55	651
Tpt1	273.248	799	264.932	434
Srgap3	272.992	800	182.011	818
Cnpy4	272.725	801	199.247	1587
Hs1bp3	272.699	802	506.659	732
Dhrs4	272.475	803	552.056	641
Orai1	271.536	804	112.151	680
Pvrl4	271.521	805	169.542	2396
Cpne1	269.951	806	337.485	727
Rmrp	269.586	807	102.333	467
Atp6v0a2	269.022	808	393.495	231
Ptprk	268.39	809	253.646	610
Gfpt2	266.846	810	636.532	3418
Thrsp	266.692	811	199.782	3920
Sulf1	266.382	812	345.124	3299
Osgin1	266.089	813	297.869	2457
Snx6	265.106	814	321.422	526
Glrp1	264.514	815	184.067	916
Slc25a45	264.318	816	590.005	3065
Ston1	264.152	817	574.005	988
Igfbp7	263.16	818	494.666	2454
Gsr	262.892	819	399.299	1109
Madd	262.604	820	252.04	2645
X6330512M04Rik	262.409	821	74.644	1081
Oas1a	261.982	822	301.943	2621
Aim2	261.005	823	572.167	1673
Dlgap2	260.733	824	232.767	2878
Hepacam	259.118	825	441.954	1201
Usp18	258.47	826	416.593	3545
Lats2	258.469	827	655.426	2673
Csmd1	258.016	828	152.248	936
Nek6	257.387	829	311.322	2579
Cnksr3	256.87	830	173.037	671
X1190002H23Rik	256.602	831	369.704	1433
Lrrc4	256.034	832	228.415	1182
Fgfr1	255.89	833	566.963	2301
Prelp	255.747	834	260.68	37
Rdm1	255.71	835	369.404	999
Shmt2	255.439	836	81.1926	461
Cd74	255.009	837	315.241	473
Akap5	254.69	838	302.85	2393
Rimbp2	254.538	839	196.782	3278
Lrrc7	254.399	840	259.719	3473
Zmpste24	254.25	841	546.855	3309
Glt8d2	254.039	842	267.245	1538
Mtmr11	253.316	843	696.22	1204
Smad1	253.039	844	135.333	634
Tmem5	252.929	845	75.1414	599
Esyt2	252.461	846	260.73	2576
Nxn	252.363	847	569.12	2047
Rab7	251.789	848	150.418	1572
Rarres2	251.209	849	396.721	1504
Acp5	250.83	850	309.736	2152
Rtp4	250.381	851	477.494	3845
H2.T24	250.35	852	364.637	1680
Ebi3	250.326	853	499.406	2618
Slc39a14	250.262	854	533.487	550
P2rx4	249.681	855	653.495	301
Tec	249.576	856	672.236	232
Slc1a5	249.489	857	223.984	851
Ppp1r12b	249.186	858	248.921	3510
Ugt1a6b	249.182	859	469.977	2153
Smox	249.068	860	239.182	663
Sfpq	248.905	861	101.11	561
Wdfy4	248.415	862	316.992	3657
X1810011H11Rik	248.378	863	213.884	1575
Tspan14	248.283	864	410.92	997
Hibch	247.126	865	242.592	1365
Txnrd3	245.976	866	442.522	582
Rab13	245.775	867	621.023	2132
Phyh	245.522	868	615.265	449
Klhl34	245.458	869	195.984	2630
Tmem51	244.245	870	472.089	1416
Ptprn2	244.241	871	282.618	646
Cndp2	243.993	872	144.858	870
Txndc12	242.553	873	133.12	1558
Slc27a2	242.467	874	154.452	214
Nsa2	242.258	875	279.995	1402
Kalrn	241.94	876	280.316	774
Rhbdf2	240.96	877	312.006	573
Nhlrc3	240.91	878	240.207	281
Fgl2	240.543	879	415.985	592
Notch3	240.115	880	429.474	859
Tgm2	238.976	881	349.903	655
Hopx	238.617	882	140.482	3800
Lamb2	238.465	883	581.366	349
Rinl	238.31	884	366.089	3765
Card11	238.154	885	376.78	2059
Ybx1	238.049	886	436.514	738
Kcnb1	237.984	887	254.105	794
Sepn1	237.779	888	178.468	3459
Atcay	237.683	889	213.68	468
Nt5dc1	237.222	890	244.948	2537
Slc39a4	236.767	891	173.112	619
Flrt1	236.625	892	141.292	574
Ormdl2	236.613	893	56.993	730
X6330439K17Rik	236.188	894	255.283	2952
Eif4ebp1	235.775	895	150.606	1768
Spna2	235.611	896	286.92	3163
Sox9	235.283	897	410.194	3649
Spnb1	235.259	898	167.775	491
Rbfox2	235.227	899	256.965	1000
Ttc3	234.477	900	267.955	3512
Unc80	234.175	901	170.922	773
C330019G07Rik	233.956	902	172.559	2456
Slc22a18	233.753	903	448.166	453
X1700029G01Rik	233.344	904	386.829	996
Eci1	233.157	905	327.046	3775
H2.Ab1	232.919	906	178.816	2684
Gm15800	232.796	907	222.539	1149
Tmem111	232.62	908	129.341	405
Proca1	232.589	909	130.079	478
X9930013L23Rik	231.548	910	164.125	2391
Stox2	231.385	911	112.032	1836
X6530418L21Rik	231.003	912	238.351	241
Itga4	230.297	913	231.735	1133
Ssr4	230.279	914	231.367	1989
Ctla2a	230.122	915	636.611	1484
Rcn3	229.846	916	489.589	3777
Lix1l	229.801	917	194.844	1786
Cebpd	229.461	918	309.139	519
X1810011O10Rik	229.409	919	568.956	1802
Sidt1	229.145	920	283.328	1067
Pdcl3	228.227	921	318.319	3357
Ptbp1	227.431	922	443.211	1050
Tlr12	226.816	923	200.334	2504
Mdfic	226.69	924	555.375	3062
Tax1bp3	226.591	925	409.608	1899
Ipo9	225.829	926	183.543	1796
Fli1	225.646	927	365.298	3176
Capn3	225.431	928	411.617	739
C030006K11Rik	225.076	929	47.1072	545
Scn8a	225.032	930	203.471	2180
Gdpd5	224.955	931	186.914	974
Ifit1	224.469	932	534.072	539
Aak1	224.045	933	176.192	712
Serpinb6b	223.089	934	395.936	2787
Ank3	222.411	935	123.551	2855
Ccdc80	222.043	936	486.304	297
Dnaja4	222.021	937	179.465	792
Setd5	221.95	938	53.4177	395
Fcgrt	221.813	939	366.809	903
Procr	221.291	940	657.502	1132
Rbm7	221.241	941	550.554	309
Comt	221.137	942	125.629	731
Wdfy3	221.122	943	208.075	1683
Gatsl3	220.987	944	252.014	2025
Adrb2	220.329	945	276.661	2876
Hn1l	220.213	946	255.949	3173
Grm7	220.041	947	270.912	922
Nlrp3	219.742	948	499.876	3443
Sat2	218.852	949	285.383	3426
Unc79	218.148	950	202.719	866
Pknox2	217.803	951	246.062	3413
Nos1ap	217.53	952	244.986	447
Aldh16a1	217.413	953	309.329	3631
Smg7	216.856	954	179.54	322
S1pr2	216.67	955	220.183	825
Prrg3	216.386	956	160.61	3135
B3gnt7	216.052	957	163.145	471
X3230401D17Rik	215.567	958	136.328	721
Mmp19	215.501	959	515.954	659
Psme2	214.495	960	321.679	3524
Acsbg1	214.282	961	194.578	1837
Ccl22	213.639	962	244.364	620
Herc1	213.001	963	100.353	1011
D19Wsu162e	212.643	964	422.517	177
Nt5dc2	212.322	965	380.725	355
Gpr4	212.272	966	284.368	886
Rdh5	212.134	967	620.996	1811
Snx20	211.995	968	251.677	2814
Adam19	211.03	969	89.2108	3444
X4930451I11Rik	210.981	970	151.276	2407
Ppp1r3b	210.57	971	531.518	2667
Rras	210.089	972	303.391	761
Fgf14	209.913	973	284.199	2120
Anxa5	209.774	974	450.32	1681
Cttnbp2	209.501	975	133.56	2992
Lrrk2	209.423	976	104.073	3611
BC026590	209.292	977	135.676	423
Ehd4	209.287	978	139.279	3060
Gm13476	208.723	979	394.231	439
X6330527O06Rik	208.604	980	216.71	2294
Csmd3	208.6	981	40.8355	2133
Hmgn1	208.077	982	295.677	603
Akna	207.981	983	759.885	2221
Huwe1	207.839	984	113.088	880
Prdm16	207.662	985	113.519	305
Kctd3	207.079	986	271.525	2870
Mtmr4	206.91	987	87.0408	3563
Synpo2	206.786	988	488.774	1908
Prdm1	205.905	989	406.124	1752
Smarcc1	205.255	990	138.012	1337
Tln2	204.744	991	268.043	2939
Drosha	204.699	992	209.865	3258
Mamdc2	204.576	993	132.906	3670
Prss35	204.322	994	196.929	520
Prrc2b	203.438	995	196.998	517
C1rl	203.047	996	461.496	361
Aga	202.957	997	476.067	390
Tmem63c	202.917	998	103.73	502
Map1lc3b	202.833	999	483.97	1865
Serpinb9	202.626	1000	462.152	3091
Adcy10	202.577	1001	53.966	166
Asap3	202.497	1002	629.591	2434
Suox	202.289	1003	290.329	964
Rasal2	201.828	1004	149.522	2901
Csnk1g1	200.87	1005	128.905	2484
Zfp532	200.818	1006	118.211	370
X1500004A13Rik	200.817	1007	81.3068	1023
Ppapdc2	200.784	1008	300.249	742
Cib1	200.72	1009	150.079	2085
Sdsl	200.587	1010	154.917	1124
Ctf1	200.146	1011	438.897	566
Mbd5	200.111	1012	129.515	3044
Smarca2	199.963	1013	241.198	3124
Fam167a	199.406	1014	673.871	3885
Adar	199.092	1015	205.297	1153
Helz	199.056	1016	28.5772	3030
Gm16576	198.894	1017	310.253	2874
Tgtp1	198.293	1018	105.683	1172
Phf16	197.506	1019	76.5018	782
Ghdc	195.592	1020	287.35	2626
Ctnna2	195.556	1021	258.893	3391
Il17rc	195.334	1022	367.033	3534
X1110007C09Rik	195.286	1023	421.646	2439
Kcnt2	195.186	1024	139.577	3222
Gnal	194.451	1025	169.769	826
Afp	193.555	1026	263.128	737
Herc2	193.546	1027	178.301	647
Ylpm1	193.517	1028	110.807	3708
Gm608	193.496	1029	109.813	879
Fubp1	193.452	1030	50.1635	3620
Faah	193.368	1031	127.589	3326
Fbxw7	193.361	1032	266.292	383
Dync2h1	193.058	1033	69.0682	560
Creb3l1	192.182	1034	115.518	733
Rims2	192.064	1035	251.596	2394
Rims1	191.725	1036	230.237	3089
Rai14	191.517	1037	146.594	3279
Gem	191.057	1038	612.676	928
Slc35d2	190.717	1039	533.8	272
Greb1l	190.379	1040	70.3373	864
Nqo1	190.175	1041	589.145	2631
Ntrk3	189.902	1042	122.685	3876
Add2	189.855	1043	240.232	759
Cds1	189.782	1044	268.334	2425
Exoc8	189.463	1045	151.505	897
N28178	189.176	1046	228.022	1596
Ppip5k1	189.015	1047	143.731	1274
Nfkbia	188.841	1048	508.09	628
Cacng3	188.048	1049	255.498	925
Slc25a21	187.315	1050	454.137	1487
Tacr3	185.938	1051	183.466	441
B930041F14Rik	185.92	1052	55.5741	2469
Stk38l	185.863	1053	107.029	1461
Thrb	185.686	1054	190.407	637
Kif3a	185.199	1055	265.908	714
Trappc1	184.781	1056	135.816	989
Qrfpr	184.726	1057	236.285	206
Rtf1	184.53	1058	188.724	3813
Hivep2	184.016	1059	258.289	3729
Osgep	183.732	1060	190.689	1847
Spata3	183.668	1061	37.513	3178
Mtap1a	182.996	1062	202.327	3833
Dnaic1	182.75	1063	101.269	636
Lif	182.149	1064	222.977	3802
AI427809	181.776	1065	341.652	2165
Vps13a	181.631	1066	124.147	735
Pigp	181.587	1067	454.773	2563
Rgs22	181.31	1068	47.2931	740
Neurl1b	181.084	1069	211.066	1891
D10Bwg1379e	180.959	1070	163.534	407
Hscb	180.385	1071	170.197	2516
Aadat	179.847	1072	97.932	2580
Zc3h13	179.117	1073	158.351	2371
Ccdc149	179.021	1074	90.5866	2559
Mpdz	178.837	1075	58.407	1410
Fam81a	178.639	1076	283.6	3104
Mtus2	178.528	1077	185.506	2217
Fam105a	178.04	1078	191.992	1932
Irak4	177.878	1079	646.697	819
Iigp1	177.745	1080	342.17	2778
Erbb2	177.69	1081	487.372	531
Dopey2	177.411	1082	87.6642	3086
Kcns1	175.709	1083	223.106	262
Cdh8	175.128	1084	263.604	1830
Tmem40	174.726	1085	124.555	849
Fam189a1	174.303	1086	263.083	934
Tmem206	173.978	1087	221.912	2812
Magi3	173.674	1088	140.057	3215
Gpr101	172.609	1089	203.889	3781
Car10	172.494	1090	261.014	3538
Palm3	172.105	1091	159.642	979
Armcx2	172.003	1092	247.655	1747
Slfn2	171.457	1093	350.998	683
Hist2h2aa1	171.114	1094	123.527	808
X2210016F16Rik	170.99	1095	233.194	1708
Frrs1	170.984	1096	611.132	1761
Wisp2	170.362	1097	250.737	645
X5330434G04Rik	170.206	1098	104.103	1577
X5930434B04Rik	169.179	1099	165.2	2677
N4bp1	169.102	1100	23.2776	3700
Wdr86	169.005	1101	312.001	2098
Lrrc49	168.764	1102	157.166	3526
Ttc17	168.508	1103	127.709	793
Creb3l2	168.432	1104	671.968	670
Tcf7l1	168.147	1105	506.428	3085
Grik2	167.826	1106	195.436	2700
Hace1	167.527	1107	43.2805	3616
Gria3	167.424	1108	259.088	3036
AI646023	167.393	1109	487.89	3605
Sema3b	166.837	1110	499.376	249
Camsap1	166.246	1111	195.839	1961
Loxl2	165.782	1112	365.946	710
Gm5617	165.776	1113	189.307	3372
X1700024P16Rik	165.27	1114	172.544	904
Pilra	164.646	1115	296.182	1827
Wdr73	164.626	1116	165.375	2587
Grin2a	163.944	1117	91.3183	2727
Cntnap5b	163.679	1118	186.733	348
Htr1a	163.677	1119	263.402	3394
Btrc	163.524	1120	256.169	1221
Gli2	163.325	1121	626.637	2515
Cdkl4	163.242	1122	262.928	1943
Mxd1	163.162	1123	150.436	3223
E230029C05Rik	163.107	1124	420.486	443
Ror2	162.592	1125	300.575	2514
Ccdc53	162.505	1126	185.183	501
Zdbf2	162.279	1127	40.7268	2274
Pcdhb1	162.248	1128	56.5758	3118
Myadm	161.742	1129	253.865	795
Mnda	160.583	1130	223.296	689
Ahr	160.327	1131	164.787	1910
Cyp4f16	160.297	1132	448.007	3188
Ifitm2	160.275	1133	457.906	698
Elovl6	159.865	1134	217.94	1156
Erc1	159.711	1135	185.17	965
Ckap2l	159.419	1136	126.235	2160
Cobl	158.934	1137	210.704	3842
Pcdhb8	158.665	1138	217.603	3799
Dab1	158.365	1139	176.299	2706
Rhobtb2	158.125	1140	240.408	567
Josd1	158.04	1141	237.974	673
Tnks	157.826	1142	64.1991	3045
Foxj1	157.203	1143	349.414	1922
Mical2	157.134	1144	195.402	358
Arhgef11	156.631	1145	110.685	3921
Mcph1	156.536	1146	136.578	885
Gm1976	156.32	1147	192.911	2182
Homer2	156.248	1148	246.457	3798
Csad	156.059	1149	460.599	2649
Mrpl24	155.879	1150	146.4	2914
Whsc1	155.837	1151	83.7495	1632
Pla1a	155.819	1152	88.0657	1374
Gna14	155.735	1153	419.46	2779
Dnahc5	155.209	1154	198.703	485
Irf6	155.027	1155	264.684	548
Tor1aip2	154.588	1156	380.76	2905
Sntb1	154.551	1157	247.993	1685
L1cam	154.042	1158	231.164	3055
Smad3	153.875	1159	194.829	2082
Fras1	153.81	1160	166.729	3650
Trim9	153.393	1161	232.807	1197
Htr7	153.155	1162	240.897	1960
Slco3a1	152.774	1163	99.1788	3198
Oas1g	152.591	1164	225.153	2922
Atg4b	151.81	1165	213.063	1543
Lrrn3	151.443	1166	233.448	736
Rpgrip1l	150.838	1167	140.185	708
Vangl1	150.792	1168	541.571	2306
Ambra1	150.708	1169	189.488	435
B230208H11Rik	150.468	1170	154.338	3623
Tlr4	150.16	1171	525.377	313
Rbm47	150.051	1172	418.605	1735
Poc1b	149.696	1173	252.167	831
Wfdc1	149.337	1174	166.839	835
Tmem179b	149.23	1175	562.62	1654
Fam84a	148.986	1176	220.148	1889
Fam131b	148.85	1177	245.438	1022
Arid1b	147.608	1178	53.7067	3479
X5730577I03Rik	147.413	1179	93.0096	1661
Zfp827	147.158	1180	88.6094	939
Cmtm7	147.048	1181	275.081	884
Mmgt2	146.796	1182	484.753	1112
Echdc3	146.5	1183	135.517	674
Nav1	146.419	1184	146.091	1511
Pcyt1b	146.05	1185	143.496	2634
Tac2	145.565	1186	68.3099	927
Tmem221	145.111	1187	306.943	702
Ric8b	144.813	1188	36.0619	1814
Dpysl3	144.2	1189	196.572	3396
Serpinf1	144.138	1190	624.725	1651
Fam187a	144.102	1191	202.006	852
Cdkl1	144.021	1192	179.814	3386
Pam	143.778	1193	231.479	1633
Fsd1l	141.741	1194	45.9388	760
Zfp180	141.306	1195	174.384	3440
Ddx19b	140.616	1196	47.2432	3461
Ada	140.574	1197	373.186	2974
Ndst3	139.944	1198	192.207	2063
Glipr1	139.364	1199	349.476	2983
Mbd2	139.253	1200	565.454	1854
X1500015O10Rik	138.601	1201	486.731	1412
Hdac9	138.51	1202	192.341	3231
Scpep1	138.355	1203	355.529	3106
Lrrc25	138.135	1204	481.771	3425
Ercc4	137.729	1205	86.9027	1665
Dsg2	137.724	1206	120.42	2543
Lhfpl3	137.112	1207	37.533	2999
Pdzrn3	136.305	1208	125.735	2573
LOC626082	135.718	1209	183.561	3072
Synj2	135.618	1210	154.063	1746
Pcbd2	135.59	1211	88.1942	3132
Recql	135.284	1212	21.634	1880
Senp2	135.044	1213	122.133	2949
Narf	134.949	1214	134.062	2624
Hmgcs1	134.569	1215	249.326	1921
X2010300C02Rik	134.291	1216	125.822	2896
Npy1r	134.2	1217	159.539	1203
Pogz	134.146	1218	128.921	3667
Ocrl	133.775	1219	75.6707	2036
BC064078	133.747	1220	215.034	2213
Myo7a	133.575	1221	385.23	2971
Trpc6	133.34	1222	216.107	3805
Gstt2	132.7	1223	178.332	3343
Fam115a	132.44	1224	173.862	77
Tmem150c	132.428	1225	259.932	3123
Tppp	132.384	1226	280.17	2893
Adamts17	132.172	1227	26.4782	2199
Lamc1	131.507	1228	527.694	2505
Mpv17	131.503	1229	221.471	1093
Fam13b	130.857	1230	118.379	2055
Usp27x	130.821	1231	182.063	881
Trpc5	130.752	1232	220.442	3690
Il1r1	130.335	1233	272.097	2248
Eml1	128.659	1234	91.9709	1199
B4galnt3	127.418	1235	66.1623	1143
Sdccag8	127.238	1236	172.497	3469
Kcnb2	127.143	1237	164.949	3246
Cacna1b	126.717	1238	202.705	3639
Arntl2	125.848	1239	55.5832	2497
Cacna1e	125.548	1240	186.099	2683
Myl9	125.467	1241	300.862	2442
Snx29	125.317	1242	178.852	661
Adcy8	125.12	1243	193.929	543
Agk	125.119	1244	125.279	2114
Slc10a7	125.029	1245	216.024	3184
Macrod2	124.53	1246	265.086	2039
Dnajc18	124.347	1247	58.5261	3528
Rimkla	124.248	1248	24.2141	812
Fam196a	124.193	1249	114.021	2064
Pctp	123.754	1250	546.718	3790
Eif2c2	122.903	1251	103.347	482
Stac	122.89	1252	196.123	3136
Pttg1	122.27	1253	278.88	2911
Emb	121.637	1254	51.4002	1736
Odz2	121.545	1255	172.006	1628
Ero1l	121.249	1256	131.605	3697
Gm1337	120.79	1257	215	1080
Micall2	120.587	1258	604.819	3154
X1200009I06Rik	120.545	1259	155.514	1527
Ttc19	120.197	1260	240.754	1065
Sntg1	120.183	1261	169.799	496
Pi4ka	120.159	1262	257.657	1536
Nup210	120.128	1263	107.881	1848
Bcl2l2	119.882	1264	247.729	598
Rassf10	119.569	1265	49.5582	3858
Braf	119.299	1266	98.9112	2375
Zfp462	119.05	1267	59.9009	1712
Tmem219	119.03	1268	229.385	3709
Ubfd1	118.481	1269	198.607	579
A230070E04Rik	118.399	1270	91.6162	3424
Depdc5	118.356	1271	232.945	1604
Fam120b	118.319	1272	122.571	766
Pcdhb11	118.287	1273	48.2175	696
Txndc17	117.385	1274	409.763	688
Fbxo33	116.935	1275	87.885	2959
Brms1l	116.176	1276	68.905	806
Sh3bgrl2	116.155	1277	202.287	667
Kif27	115.835	1278	199.435	2007
Klrb1c	115.513	1279	93.9301	2077
Asxl1	115.437	1280	73.5355	1570
X2900026A02Rik	114.338	1281	220.804	2527
Zbtb9	114.025	1282	113.772	2530
Ptprt	113.891	1283	209.91	562
Ido2	113.852	1284	48.9953	1413
Epha6	113.808	1285	181.062	2762
Csrp2bp	113.789	1286	101.417	2234
Rgs9	113.447	1287	521.966	704
Cyb561d1	113.441	1288	53.8192	1634
Mmaa	113.383	1289	78.6037	465
Pcdhb17	113.319	1290	174.56	2970
Gzmk	113.278	1291	24.2515	3392
Usp31	113.115	1292	134.163	2073
Mfap3	112.755	1293	32.7323	488
Vsig2	112.456	1294	35.7576	2201
Frmpd3	112.32	1295	123.991	2586
Pter	112.275	1296	254.245	3207
Cacna2d2	112.253	1297	135.829	779
Mecp2	111.365	1298	160.004	2780
Myt1l	111.018	1299	256.322	3324
H2.Aa	110.944	1300	169.81	327
P2ry2	110.561	1301	281.252	2968
Adamts8	110.091	1302	169.3	1894
Zdhhc5	109.94	1303	91.3633	2540
Odz4	109.78	1304	230.04	1472
Plekhf2	109.718	1305	266.821	2915
Scn9a	108.607	1306	144.905	905
Aff3	107.664	1307	209.712	3812
Dpp10	106.922	1308	202.927	588
Pgap1	106.913	1309	90.2151	2450
Gabre	106.527	1310	33.9936	2149
Cntn5	106.299	1311	172.204	3364
X5730409E04Rik	105.208	1312	154.215	2286
Dlx6as1	105.116	1313	77.4612	1547
Fam135b	104.936	1314	64.3546	1678
Map2k6	104.849	1315	115.011	2194
ORF63	104.748	1316	49.9338	498
X6430584L05	104.125	1317	183.228	3793
Nmnat3	104.115	1318	90.9994	3549
Smyd2	103.868	1319	227.318	709
Dnahc9	103.709	1320	30.8953	2938
Sobp	102.23	1321	246.744	191
H2.M10.2	101.875	1322	27.1482	3146
Smarce1	101.821	1323	43.6164	960
Mettl16	101.277	1324	64.3071	814
Wnt9a	101.163	1325	124.694	2103
Vezt	100.29	1326	154.871	3622
Zfp286	100.261	1327	60.5404	2717
Parp6	100.193	1328	231.559	1724
Cdkn1b	99.956	1329	212.288	1913
Mapk10	99.3183	1330	244.649	3542
Gins2	98.3172	1331	82.7896	3027
E330016A19Rik	97.8706	1332	217.081	3296
Cdyl2	97.5252	1333	178.761	2800
Shroom3	97.3179	1334	243.54	921
Pcdhb5	97.2346	1335	81.2807	2057
Zfp174	96.9679	1336	102.775	3758
H2.DMb2	96.0151	1337	425.851	608
X2900056M20Rik	95.7414	1338	54.5474	3185
X0610007N19Rik	95.708	1339	683.532	862
Map3k13	95.4859	1340	125.33	3421
Car15	95.1173	1341	31.7603	1835
Atf1	94.7125	1342	254.96	2703
Oaz3	94.2066	1343	30.0673	837
Asxl3	93.7741	1344	61.8952	635
Plch1	93.1531	1345	212.789	3618
Spag6	92.8106	1346	127.077	1671
Mettl5	92.4935	1347	128.988	776
Tmem127	92.1464	1348	146.216	1699
Itprip	91.3121	1349	65.3979	2048
Pcsk1	90.8349	1350	189.065	2223
Supt5h	90.3703	1351	82.1682	2358
Pum2	89.2772	1352	58.5501	2766
Parvb	89.2701	1353	185.765	877
Gsg1l	89.0673	1354	186.242	1101
Dtwd2	88.7975	1355	37.1201	829
Trim47	86.6877	1356	267.398	2542
Nt5c1a	86.2164	1357	150.4	1925
Homer1	86.0456	1358	134.719	1017
Haus4	86.0173	1359	108.049	3679
Lnx2	85.8688	1360	128.937	3121
Dclk2	85.7797	1361	80.1207	850
Glrx2	85.6211	1362	183.406	2027
Folr2	85.5127	1363	527.789	953
Cr2	85.3722	1364	44.5656	2871
Trim26	85.1424	1365	474.991	3276
Rps6kc1	84.0959	1366	97.3862	918
Gm11648	83.8925	1367	134.716	2695
Tmem120a	83.7687	1368	24.3831	3245
Fam196b	83.7509	1369	141.749	3785
X2810013P06Rik	83.1637	1370	17.4557	492
Ubl4	82.7686	1371	143.252	1187
Dcaf8	82.6841	1372	49.9209	613
Runx1t1	82.3376	1373	49.0342	596
Cand2	81.8241	1374	375.295	3810
Cyp8b1	81.33	1375	63.6507	2056
Npy5r	81.0784	1376	125.812	2664
Slco4c1	80.5734	1377	66.4912	1798
Ccng2	80.5288	1378	153.35	624
Rab38	80.104	1379	216.824	629
Fam13c	79.6675	1380	49.4276	3794
Ms4a7	79.1586	1381	299.423	2421
Frk	78.7697	1382	242.977	2560
Arid1a	78.1774	1383	41.2343	3579
Gnat2	77.4197	1384	108.743	432
AW495222	77.0969	1385	173.679	972
C330013E15Rik	76.8597	1386	77.63	3485
Snx1	76.8253	1387	176.198	797
Rnf135	76.8078	1388	189.269	838
Phf8	76.4772	1389	86.6625	3741
Tsga13	76.3724	1390	42.6055	3764
X1700026J04Rik	76.171	1391	26.11	822
Magi2	75.7068	1392	138.452	3762
Grm8	75.5902	1393	125.21	2528
Usp4	74.6862	1394	156.436	1241
Coq5	74.1988	1395	94.354	1805
Fkbp1b	73.9632	1396	199.378	2838
Pcnxl2	72.0315	1397	247.17	1125
Fam178b	71.8485	1398	114.42	1008
Gm10432	70.8486	1399	54.4091	1381
Fam150b	70.2695	1400	55.3579	3857
Kif7	68.6455	1401	501.29	690
Atoh8	68.643	1402	471.055	2818
Snx9	68.0094	1403	506.992	3767
Gls	67.6124	1404	157.285	2769
Arr3	67.4284	1405	25.5125	3427
Pde8b	67.1657	1406	88.6336	1760
Abhd5	66.6756	1407	205.849	813
Cd300lh	66.5724	1408	78.1558	3745
Fam113b	65.9554	1409	53.8883	1862
X9530026P05Rik	65.9093	1410	399.864	1115
C030019I05Rik	65.8737	1411	29.2416	982
Fut4	65.5525	1412	359.927	618
X2210417K05Rik	65.3751	1413	334.836	734
Zfp551	65.3175	1414	57.3437	544
Tapbpl	65.179	1415	175.536	3726
Tcf7l2	65.0481	1416	472.505	1824
Prokr1	64.9553	1417	240.644	2305
Ntm	63.6898	1418	59.498	2319
Ica1l	63.5543	1419	75.8077	2763
Psg16	61.9134	1420	173.882	2859
Nap1l1	61.0451	1421	132.865	1881
Cask	60.8148	1422	88.3493	2130
Armcx1	60.7825	1423	74.0772	524
Tatdn2	60.4955	1424	98.6324	1003
E130006D01Rik	59.9976	1425	57.2812	2052
Msh5	59.644	1426	164.789	1714
Trpm2	59.2731	1427	162.241	2940
Mblac1	59.227	1428	80.6912	2124
H2.Q6	58.8692	1429	217.823	1873
Cd79a	58.6918	1430	136.235	1733
Srcrb4d	58.3931	1431	113.363	3369
Wdr16	58.2508	1432	173.162	1629
Rad9	57.4481	1433	485.442	652
Col28a1	55.6274	1434	117.584	658
Pigg	55.59	1435	90.2234	1979
Mtap7d2	55.0324	1436	140.429	2660
Mfsd2a	54.4943	1437	19.3772	2159
Gm6432	54.3934	1438	71.1817	3402
C130060K24Rik	54.0434	1439	183.903	1020
Krt23	52.2466	1440	28.1201	1851
Dcaf10	51.9415	1441	144.906	896
Lyrm1	51.5968	1442	44.5882	3018
Pcp4	51.5851	1443	217.043	3902
Ndufaf1	50.8806	1444	23.2859	2980
Cryba4	50.6999	1445	89.0424	743
Usp43	50.4558	1446	177.487	2220
Fez1	49.8863	1447	118.068	949
Gpr139	49.3326	1448	121.795	2736
Abcf2	48.1682	1449	214.419	3530
Nell1	48.0473	1450	157.99	3334
X1700110K17Rik	47.9935	1451	118.091	3733
Cntnap3	46.9029	1452	205.48	1505
Zswim3	45.6488	1453	89.7412	481
Ano5	44.6819	1454	28.15	2632
Sec14l4	43.7942	1455	79.3741	2567
Uso1	43.7742	1456	119.027	966
Gdf6	43.7596	1457	78.3831	3248
Stk39	43.1925	1458	119.013	3607
X4930544O15Rik	43.0671	1459	33.8388	973
Ysk4	42.08	1460	27.3335	2019
Btbd7	41.8273	1461	406.583	2458
Pde6a	41.4963	1462	212.493	1076
Sep.03	41.0863	1463	190.579	920
Cpvl	40.9364	1464	35.938	2116
X4930427A07Rik	40.7776	1465	44.0788	871
Xkrx	40.3583	1466	98.1353	3478
Ankrd37	39.931	1467	115.134	1513
Gpr115	38.5468	1468	99.3107	2304
Tgfb3	38.1173	1469	188.443	1301
Chia	37.7484	1470	71.2254	3341
Dydc2	36.2575	1471	40.5873	3108
X9830001H06Rik	36.2418	1472	327.875	1957
Fbxo9	36.0724	1473	158.025	3824
Ndel1	36.0542	1474	121.261	3686
X1700125H20Rik	34.9863	1475	29.3467	876
X6430573F11Rik	34.3933	1476	99.5119	3509
Gm14124	33.2666	1477	28.4555	1226
Ddx47	30.6401	1478	59.584	875
Blzf1	29.7847	1479	85.6276	654
Ptger3	29.0344	1480	200.422	219
Adam21	24.7306	1481	20.1283	3382
Xkr4	NA	1482	52.2477	2258
Rrs1	NA	1483	75.847	1253
Adhfe1	NA	1484	456.249	1580
X3110035E14Rik	NA	1485	175.898	1591
X1700034P13Rik	NA	1486	43.2088	3465
Tram1	NA	1487	409.333	1710
Rdh10	NA	1488	140.065	2408
Ube2w	NA	1489	63.1001	1997
Crispld1	NA	1490	43.2157	2380
Tfap2b	NA	1491	180.032	684
B3gat2	NA	1492	62.3629	1905
Khdrbs2	NA	1493	120.098	945
X1700001G17Rik	NA	1494	31.4052	2482
Tmem131	NA	1495	43.1068	1869
Inpp4a	NA	1496	217.837	1636
Lipt1	NA	1497	26.9464	1707
Creg2	NA	1498	184.408	1181
Il1rl1	NA	1499	39.8332	3084
Gpr45	NA	1500	148.04	3038
Tgfbrap1	NA	1501	121.746	1684
Fhl2	NA	1502	60.1092	3778
X1700029F09Rik	NA	1503	68.2858	3219
Gulp1	NA	1504	479.544	3748
Col3a1	NA	1505	284.771	1233
Gm3852	NA	1506	178.411	2028
Sdpr	NA	1507	197.968	3786
Stat4	NA	1508	24.9639	3878
X9130024F11Rik	NA	1509	110.045	986
X4930558J18Rik	NA	1510	249.443	1639
Aox3	NA	1511	365.621	2781
Aox3l1	NA	1512	25.6404	2888
Fzd7	NA	1513	282.028	1772
Nrp2	NA	1514	91.4647	3691
Fzd5	NA	1515	213.386	947
Pth2r	NA	1516	77.1605	2792
Myl1	NA	1517	19.7844	2281
Vwc2l	NA	1518	89.3818	457
Abca12	NA	1519	89.3006	1788
Fn1	NA	1520	197.091	3051
Tmem169	NA	1521	61.1611	1904
Smarcal1	NA	1522	137.198	3400
Tns1	NA	1523	644.199	1044
Tmbim1	NA	1524	688.524	991
Usp37	NA	1525	91.0392	900
Wnt6	NA	1526	142.025	2386
Dnajb2	NA	1527	341.808	2226
Resp18	NA	1528	106.479	2589
Des	NA	1529	190.049	1356
Utp14b	NA	1530	227.618	842
Ap1s3	NA	1531	143.24	2215
X9430031J16Rik	NA	1532	190.365	3821
Rhbdd1	NA	1533	612.827	1741
Col4a4	NA	1534	154.947	1305
Fbxo36	NA	1535	117.431	1032
C130026I21Rik	NA	1536	341.047	2708
Sp110	NA	1537	641.522	1055
Sp140	NA	1538	481.965	1821
Sp100	NA	1539	784.844	3066
A630001G21Rik	NA	1540	615.753	2758
Gpr55	NA	1541	80.508	2550
Eif4e2	NA	1542	91.5503	3399
Kcnj13	NA	1543	372.416	2753
Arl4c	NA	1544	138.586	1246
Asb18	NA	1545	20.9421	799
Col6a3	NA	1546	261.5	1816
Klhl30	NA	1547	324.816	1155
Hdac4	NA	1548	16.0806	3783
Kif1a	NA	1549	228.551	3891
Ano7	NA	1550	74.0275	2584
D2hgdh	NA	1551	102.88	3553
Cdh20	NA	1552	83.5245	3936
Epb4.1l5	NA	1553	226.198	3644
Sctr	NA	1554	116.083	1084
Ddx18	NA	1555	215.791	1667
Lypd1	NA	1556	248.822	1119
R3hdm1	NA	1557	128.117	2975
Cxcr4	NA	1558	471.498	1026
Cd55	NA	1559	39.661	1086
Rassf5	NA	1560	152.389	1122
Ikbke	NA	1561	247.604	2765
Nuak2	NA	1562	175.251	2689
Tmem81	NA	1563	205.349	788
Atp2b4	NA	1564	217.245	3711
Fmod	NA	1565	237.148	2721
Mybph	NA	1566	18.337	615
Adipor1	NA	1567	509.164	2093
Klhl12	NA	1568	159.404	3360
Rabif	NA	1569	33.3985	2466
Lmod1	NA	1570	336.09	1546
Csrp1	NA	1571	758.684	3003
Phlda3	NA	1572	480.007	1090
Pkp1	NA	1573	131.606	846
X6530439I21	NA	1574	73.6734	834
Cfh	NA	1575	476.111	3250
Pla2g4a	NA	1576	170.436	2381
Prg4	NA	1577	391.851	1225
X1700012A16Rik	NA	1578	17.8574	472
Zfp648	NA	1579	125.791	840
Qsox1	NA	1580	278.547	2858
Nphs2	NA	1581	89.848	1950
Pappa2	NA	1582	56.7477	2808
Tnr	NA	1583	106.171	2775
X4930523C07Rik	NA	1584	258.339	3513
Dnm3os	NA	1585	64.7782	1108
Myoc	NA	1586	41.3144	1021
Prrx1	NA	1587	494.454	2601
X4930455F23Rik	NA	1588	110.089	3129
LOC433374	NA	1589	652.561	720
Gpr161	NA	1590	128.392	2545
Dcaf6	NA	1591	278.491	1584
Mpzl1	NA	1592	575.36	1059
Aldh9a1	NA	1593	42.7857	3428
X1700084C01Rik	NA	1594	715.112	2885
Hsd17b7	NA	1595	93.0803	2558
Ddr2	NA	1596	410.089	2525
Sh2d1b1	NA	1597	99.7841	1262
Klhdc9	NA	1598	121.177	3073
Slamf7	NA	1599	56.3918	3429
Slamf6	NA	1600	555.765	899
Atp1a2	NA	1601	572.69	3768
Pydc3	NA	1602	64.2008	494
AI607873	NA	1603	535.827	2289
Ifi204	NA	1604	339.301	1299
Mndal	NA	1605	228.819	3006
Adss	NA	1606	139.583	1120
Kif26b	NA	1607	102.486	946
Cnst	NA	1608	182.585	3034
Capn2	NA	1609	744.709	1049
Tlr5	NA	1610	23.5421	2315
Aida	NA	1611	139.275	894
Mia3	NA	1612	68.9866	1342
Mosc1	NA	1613	231.064	3266
X9630028B13Rik	NA	1614	163.004	1296
X5033404E19Rik	NA	1615	200.596	2755
Gm10516	NA	1616	41.3464	887
Syt14	NA	1617	65.8583	359
Ppp1r14c	NA	1618	27.1562	1129
Plekhg1	NA	1619	523.691	3263
Mthfd1l	NA	1620	219.852	809
Akap12	NA	1621	210.906	2895
Syne1	NA	1622	120.87	1982
Myct1	NA	1623	134.288	3287
Zc3h12d	NA	1624	47.3269	1173
Utrn	NA	1625	46.4055	3603
Ltv1	NA	1626	133.918	2084
Adat2	NA	1627	86.0975	820
Gpr126	NA	1628	342.415	944
Perp	NA	1629	288.994	2904
Tnfaip3	NA	1630	69.9645	968
Ahi1	NA	1631	69.8522	2426
Slc2a12	NA	1632	375.322	1035
Eya4	NA	1633	364.448	2021
Vnn1	NA	1634	332.678	1097
Ctgf	NA	1635	89.1541	2910
Enpp1	NA	1636	275.216	3315
Med23	NA	1637	32.0347	3910
Epb4.1l2	NA	1638	591.8	3570
Tmem200a	NA	1639	271.519	3589
Lama2	NA	1640	705.819	786
Ncoa7	NA	1641	139.971	2489
Hey2	NA	1642	116.715	1510
Rnf217	NA	1643	67.9503	1215
Rsph4a	NA	1644	188.089	3151
Bet3l	NA	1645	74.6215	2071
Fam26e	NA	1646	132.229	3093
Dse	NA	1647	537.116	2198
Hdac2	NA	1648	122.844	424
Tube1	NA	1649	27.3034	3831
BC021785	NA	1650	85.9134	858
Ddo	NA	1651	364.794	1556
Armc2	NA	1652	59.9721	486
Foxo3	NA	1653	82.3575	765
Nr2e1	NA	1654	369.356	2296
Qrsl1	NA	1655	111.34	1157
Aim1	NA	1656	42.0078	1264
Lin28b	NA	1657	56.6935	1092
Zfa	NA	1658	35.3337	1561
Man1a	NA	1659	156.081	2923
Pkib	NA	1660	150.577	1397
Fabp7	NA	1661	366.849	2276
Gcc2	NA	1662	119.815	3662
Lims1	NA	1663	561.917	3492
Sh3rf3	NA	1664	61.5793	1321
Sep.10	NA	1665	357.267	1148
Anapc16	NA	1666	123.392	2414
Psap	NA	1667	263.409	1817
Gm17455	NA	1668	72.2108	951
Tbata	NA	1669	60.3614	3887
Col13a1	NA	1670	173.845	3647
Tspan15	NA	1671	314.266	3456
Supv3l1	NA	1672	24.9377	2909
Ddx21	NA	1673	487.024	2193
Lrrtm3	NA	1674	133.31	1177
X1700023F02Rik	NA	1675	40.0294	2707
Zfp365	NA	1676	215.547	1790
D630013N20Rik	NA	1677	21.2846	952
Bicc1	NA	1678	324.076	890
Adora2a	NA	1679	227.98	3446
Upb1	NA	1680	479.206	1330
Ggt1	NA	1681	432.844	962
Ggt5	NA	1682	214.522	686
Gstt3	NA	1683	445.471	1334
Mmp11	NA	1684	274.141	3763
Gm5134	NA	1685	373.829	2611
Ybey	NA	1686	144.736	1711
Col18a1	NA	1687	202.894	1382
Adarb1	NA	1688	37.1251	3395
Agpat3	NA	1689	232.763	3020
Syde1	NA	1690	585.717	2011
Cnn2	NA	1691	183.137	3379
Gamt	NA	1692	155.248	865
Tmprss9	NA	1693	38.0029	2633
Nfic	NA	1694	128.228	3567
S1pr4	NA	1695	138.248	1900
Gm10778	NA	1696	18.5147	587
Zfp781	NA	1697	28.6814	3384
Hcfc2	NA	1698	54.7934	3333
Txnrd1	NA	1699	313.913	662
Slc41a2	NA	1700	95.8482	3838
Rfx4	NA	1701	543.475	3852
Prdm4	NA	1702	35.5037	1013
Hsp90b1	NA	1703	73.1913	409
Dram1	NA	1704	133.961	1162
Mybpc1	NA	1705	199.182	1260
Actr6	NA	1706	41.8486	3808
Anks1b	NA	1707	275.198	1417
Ikbip	NA	1708	393.293	1915
Gm17745	NA	1709	63.7002	1140
Lta4h	NA	1710	277.77	3332
Hal	NA	1711	243.048	2650
Ntn4	NA	1712	340.38	1043
Gm15915	NA	1713	102.04	878
Fgd6	NA	1714	289.929	3251
Plxnc1	NA	1715	235.381	522
Socs2	NA	1716	182.005	767
Dcn	NA	1717	50.0476	3041
Atp2b1	NA	1718	109.308	700
Galnt4	NA	1719	644.518	3415
Dusp6	NA	1720	48.894	2782
Mgat4c	NA	1721	48.8165	1976
Nts	NA	1722	144.494	860
Slc6a15	NA	1723	105.644	1844
Pawr	NA	1724	321.025	402
Nav3	NA	1725	201.412	2574
Csrp2	NA	1726	214.47	2173
Zdhhc17	NA	1727	74.3429	3841
Osbpl8	NA	1728	164.408	912
Tspan8	NA	1729	189.021	1141
Lrrc10	NA	1730	124.784	2646
Frs2	NA	1731	69.6492	2272
Lyz1	NA	1732	209.035	1739
Irak3	NA	1733	289.7	757
A130077B15Rik	NA	1734	610.178	2662
Lrig3	NA	1735	369.84	2202
Cdk4	NA	1736	343.355	3633
Tspan31	NA	1737	189.619	1565
Arhgef25	NA	1738	38.3567	3405
Ndufa4l2	NA	1739	237.556	1057
Stat6	NA	1740	634.561	3653
Gpr182	NA	1741	267.002	1715
Rdh1	NA	1742	16.0186	3613
Rbms2	NA	1743	674.306	2068
Apof	NA	1744	208.472	679
Esyt1	NA	1745	523.473	3290
Erbb3	NA	1746	356.4	3914
Cdk2	NA	1747	393.773	3254
Gdf11	NA	1748	212.976	2298
Neurod4	NA	1749	68.0214	2282
Rnf185	NA	1750	40.7986	1966
X8430429K09Rik	NA	1751	67.7192	2868
Smtn	NA	1752	426.105	697
Osbp2	NA	1753	78.8126	1166
Dusp18	NA	1754	163.256	1095
Pes1	NA	1755	54.2658	3437
Nf2	NA	1756	23.5081	1271
Nipsnap1	NA	1757	114.484	2581
Nefh	NA	1758	67.3807	1161
Pgam2	NA	1759	87.7309	824
Aebp1	NA	1760	297.87	1689
H2afv	NA	1761	393.208	3260
Adcy1	NA	1762	172.972	2009
Igfbp1	NA	1763	108.357	3780
Tns3	NA	1764	632.274	2973
Upp1	NA	1765	49.0066	913
Abca13	NA	1766	44.7299	1328
Grb10	NA	1767	48.9152	2594
Egfr	NA	1768	463.482	2066
Otx1	NA	1769	151.904	1193
Tmem17	NA	1770	105.193	3730
Zrsr1	NA	1771	38.406	914
Bcl11a	NA	1772	271.053	2862
X4933430M04Rik	NA	1773	19.2631	1158
Gm10466	NA	1774	49.1131	2013
Vrk2	NA	1775	56.9658	1613
Ccdc85a	NA	1776	140.537	2585
Efemp1	NA	1777	590.046	3068
Kcnmb1	NA	1778	101.117	3674
Slit3	NA	1779	191.675	3204
C1qtnf2	NA	1780	156.358	752
Ebf1	NA	1781	118.635	2189
Med7	NA	1782	164.521	1036
Timd4	NA	1783	205.567	1304
Sgcd	NA	1784	154.456	3742
Gnb2l1	NA	1785	185.97	3901
X9930111J21Rik1	NA	1786	455.608	1268
X9930111J21Rik2	NA	1787	100.602	2534
Tgtp2	NA	1788	270.356	1928
Ifi47	NA	1789	225.343	2283
Sqstm1	NA	1790	245.075	3552
Maml1	NA	1791	126.317	2493
Zfp879	NA	1792	64.3085	1605
Cdkn2aipnl	NA	1793	150.352	2813
Tcf7	NA	1794	215.213	1935
X9530068E07Rik	NA	1795	212.01	2492
Slc22a5	NA	1796	452.235	1549
Ccdc69	NA	1797	165.172	832
Gm12238	NA	1798	305.605	1046
Sap30l	NA	1799	37.9246	1679
Cnot8	NA	1800	70.1306	1530
Igtp	NA	1801	640.817	3199
Irgm2	NA	1802	455.177	1319
Zfp39	NA	1803	33.0405	3403
Obscn	NA	1804	127.138	1978
Zkscan17	NA	1805	300.734	1842
Mprip	NA	1806	70.7216	1553
Lrrc48	NA	1807	23.3693	2126
Mir5100	NA	1808	63.2984	490
Tnfrsf13b	NA	1809	85.0878	2731
Slc47a2	NA	1810	99.601	3342
Slc47a1	NA	1811	436.458	3195
Specc1	NA	1812	47.235	2672
BC046404	NA	1813	143.798	1789
Fam18b	NA	1814	365.033	1164
Pmp22	NA	1815	728.99	2321
Hs3st3b1	NA	1816	264.845	1855
Hs3st3a1	NA	1817	246.265	2405
Myh1	NA	1818	188.254	2475
Pik3r5	NA	1819	98.5461	3087
Ccdc42	NA	1820	149.017	857
Myh10	NA	1821	265.903	3142
Chd3	NA	1822	208.867	3347
Tmem88	NA	1823	57.2552	2164
Shbg	NA	1824	293.804	3283
Tnfsf13	NA	1825	91.2433	1130
X2810408A11Rik	NA	1826	64.4701	3348
Asgr1	NA	1827	386.747	1083
Asgr2	NA	1828	126.904	1064
Mgl2	NA	1829	138.737	2698
Clec10a	NA	1830	397.191	3851
Slc16a13	NA	1831	89.4525	907
Zmynd15	NA	1832	608.517	1939
Gltpd2	NA	1833	155.007	3344
Chrne	NA	1834	70.0925	3743
Inca1	NA	1835	315.656	2175
Kif1c	NA	1836	459.067	3419
Nlrp1b	NA	1837	440.224	1087
Wscd1	NA	1838	93.9411	3141
Slc13a5	NA	1839	137.996	1229
X1700051A21Rik	NA	1840	36.7514	2794
Xaf1	NA	1841	596.782	2597
Atp2a3	NA	1842	226.304	2076
Itgae	NA	1843	32.5934	3380
Rap1gap2	NA	1844	239.039	2138
Snord91a	NA	1845	51.9066	2994
Ovca2	NA	1846	30.5372	2850
Tlcd2	NA	1847	404.358	1281
Myo1c	NA	1848	340.949	1232
Doc2b	NA	1849	188.676	2127
X1700016K19Rik	NA	1850	204.748	2277
Trp53i13	NA	1851	287.233	955
Sez6	NA	1852	219.977	1176
X2610507B11Rik	NA	1853	120.156	1852
Vtn	NA	1854	361.123	3218
Tmem97	NA	1855	224.875	1620
X1810012P15Rik	NA	1856	63.217	3039
Nos2	NA	1857	193.841	3853
Rhot1	NA	1858	46.4766	3423
Rhbdl3	NA	1859	179.838	2329
Tmem98	NA	1860	518.62	3595
Slfn5	NA	1861	537.387	2404
Slfn9	NA	1862	297.454	3274
Gas2l2	NA	1863	96.3624	1134
X1700020L24Rik	NA	1864	212.563	1496
Ccl5	NA	1865	423.353	639
Hnf1b	NA	1866	65.0512	1429
Tada2a	NA	1867	66.3457	3249
Mrm1	NA	1868	98.106	1138
Tbx2	NA	1869	276.089	3252
Tbx4	NA	1870	21.1012	1564
Ypel2	NA	1871	203.246	412
Rad51c	NA	1872	166.235	1332
Rnf43	NA	1873	289.709	1443
Supt4h1	NA	1874	80.5764	3592
Dynll2	NA	1875	151.86	2783
Trim25	NA	1876	764.51	2058
Wfikkn2	NA	1877	190.694	1379
Tmem92	NA	1878	66.8752	3626
Col1a1	NA	1879	210.707	980
Scrn2	NA	1880	356.174	1222
Gpr179	NA	1881	291.234	1245
Arl5c	NA	1882	606.001	1555
Wipf2	NA	1883	170.346	1676
Krt10	NA	1884	101.339	2729
Krt19	NA	1885	117.287	1794
Krt17	NA	1886	36.9149	713
Acly	NA	1887	192.012	1220
Dnajc7	NA	1888	66.6069	1257
Ptrf	NA	1889	368.248	3193
Tubg1	NA	1890	123.322	3175
Wnk4	NA	1891	400.86	1682
Becn1	NA	1892	201.665	3147
X1700113I22Rik	NA	1893	54.077	1726
Vat1	NA	1894	328.734	1449
Gm11627	NA	1895	27.5334	3319
X2810433D01Rik	NA	1896	177.313	601
Arhgap27	NA	1897	169.672	2177
Myl4	NA	1898	64.4285	3144
Mrc2	NA	1899	452.763	863
Cyb561	NA	1900	242.358	2423
Ace	NA	1901	96.7978	3169
Scn4a	NA	1902	145.135	889
Icam2	NA	1903	102.111	1515
Ern1	NA	1904	269.889	3486
Pecam1	NA	1905	276.865	1165
X1810010H24Rik	NA	1906	138.706	3281
Ccdc46	NA	1907	147.052	1748
Gm11696	NA	1908	426.565	1345
Slc16a6	NA	1909	167.357	3063
Fam20a	NA	1910	382.577	1864
Abca9	NA	1911	683.805	2801
Kcnj16	NA	1912	59.1277	1462
Gprc5c	NA	1913	321.025	1329
Cd300c	NA	1914	201.828	2015
Tmem104	NA	1915	240.501	1795
Fads6	NA	1916	114.066	2273
Slc16a5	NA	1917	141.822	2340
Mif4gd	NA	1918	741.98	2412
X2210020M01Rik	NA	1919	57.3221	726
X1110017F19Rik	NA	1920	55.9398	1069
Sphk1	NA	1921	355.631	3095
BC018473	NA	1922	377.682	1621
Birc5	NA	1923	81.5642	1879
Socs3	NA	1924	501.316	1137
C1qtnf1	NA	1925	311.085	2150
Card14	NA	1926	197.078	1283
X0610009L18Rik	NA	1927	37.1381	2815
Fscn2	NA	1928	229.144	992
Tspan10	NA	1929	54.9392	1307
Notum	NA	1930	193.085	3042
Cbr2	NA	1931	622.655	1732
X1110031I02Rik	NA	1932	399.488	1822
Fn3k	NA	1933	31.7985	3054
Tbcd	NA	1934	57.061	1744
Dnajc27	NA	1935	228.766	2798
Cenpo	NA	1936	164.858	943
X2810032G03Rik	NA	1937	43.3669	2678
Sdc1	NA	1938	201.21	388
Osr1	NA	1939	222.188	3537
Nt5c1b	NA	1940	23.1425	593
Kcns3	NA	1941	144.224	3081
Rad51ap2	NA	1942	54.055	2947
Lpin1	NA	1943	384.665	2965
Pqlc3	NA	1944	520.588	2517
X2410004P03Rik	NA	1945	56.2036	2171
Atp6v1c2	NA	1946	163.119	1407
Nol10	NA	1947	52.3036	3109
Grhl1	NA	1948	57.0197	3614
Rsad2	NA	1949	535.699	3174
Gm9866	NA	1950	259.551	1783
Sox11	NA	1951	137.433	1452
Colec11	NA	1952	40.226	1563
Gpr22	NA	1953	170.699	1015
Prkar2b	NA	1954	174.251	437
F730043M19Rik	NA	1955	159.486	2134
Atxn7l1	NA	1956	17.4753	1850
Twist1	NA	1957	280.678	3529
Scin	NA	1958	108.165	3183
Dock4	NA	1959	55.0477	3325
Prkd1	NA	1960	373.152	2809
Coch	NA	1961	387.081	1089
Heatr5a	NA	1962	624.835	2049
X6530401N04Rik	NA	1963	30.4322	564
Baz1a	NA	1964	188.751	3925
Nkx2.1	NA	1965	62.6622	930
Mipol1	NA	1966	234.311	1871
Fkbp3	NA	1967	150.423	1308
Mis18bp1	NA	1968	24.8793	1687
Wdr20b	NA	1969	23.3248	950
Mdga2	NA	1970	57.7148	1238
Mgat2	NA	1971	150.49	2256
Klhdc1	NA	1972	149.984	1062
Klhdc2	NA	1973	158.809	1277
Arf6	NA	1974	121.971	1191
L2hgdh	NA	1975	49.5701	1914
Atl1	NA	1976	239.345	1892
Jkamp	NA	1977	29.9821	1725
Dhrs7	NA	1978	226.483	1938
Six1	NA	1979	288.14	3844
Tmem30b	NA	1980	43.4492	338
Snapc1	NA	1981	169.146	2593
Syt16	NA	1982	252.594	746
Plekhg3	NA	1983	584.305	1615
AI463170	NA	1984	71.3875	1480
Pigh	NA	1985	90.3398	923
Vti1b	NA	1986	145.235	3099
Dcaf5	NA	1987	155.666	3004
X2310002D06Rik	NA	1988	21.0092	811
X3830431G21Rik	NA	1989	456.741	2496
Gm1568	NA	1990	122.079	1278
Smoc1	NA	1991	732.088	2139
Numb	NA	1992	83.9389	2962
Ptgr2	NA	1993	523.935	2864
Rnf113a2	NA	1994	39.755	1396
Aldh6a1	NA	1995	569.086	801
Vsx2	NA	1996	21.8937	1705
Pgf	NA	1997	277.619	3803
Batf	NA	1998	95.8305	1154
Mfsd7c	NA	1999	71.029	3471
[truncated: 3,511 more rows]

## Sheet: 4m_vs_8m_modToModConn
Gene	kWithin_in_4m	Rank_in_4m	kWithin_in_8m	Rank_in_8m
C1qb	419.912	1	812.798	122
Cyth4	413.897	2	681.148	268
Cd9	413.42	3	779.791	58
Tmem176b	408.639	4	768.023	145
Ctsc	407.904	5	797.881	9		Genes that are in the top 30 connected hubs are shown in red
C4b	406.058	6	773.469	84
Cxcl16	405.648	7	740.34	3558
C1qc	405.404	8	810.21	359
Npc2	404.693	9	820.086	36
Gusb	404.598	10	791.352	76
Msn	401.258	11	795.903	167
Ctss	399.217	12	761.072	48
Dock2	397.712	13	690.825	1
Havcr2	397.615	14	653.803	283
Aspg	397.298	15	733.403	28
Tlr2	395.451	16	790.043	31
Hexb	395.338	17	756.877	63
Hcls1	395.324	18	732.029	8
Gfap	394.824	19	771.651	29
Clu	394.667	20	809.118	86
Mpeg1	394.471	21	757.054	20
Cybb	393.956	22	764.811	107
Cx3cr1	393.313	23	672.048	251
Tyrobp	393	24	772.039	1918
Slc15a3	392.898	25	751.084	111
Ptpn6	392.858	26	749.702	99
Csf3r	392.306	27	752.232	1819
C1qa	392.188	28	812.089	314
Ctsz	392.071	29	810.13	1748
Csf1r	392.032	30	741.759	102
Ucp2	391.682	31	811.496	398
Itgb5	391.211	32	768.952	334
Nckap1l	390.808	33	733.056	61
Ctsh	390.761	34	767.734	5
Unc93b1	390.405	35	749.611	11
Trem2	390.266	36	815.356	204
Laptm5	390.141	37	748.004	75
Axl	388.71	38	713.27	351
Plek	388.351	39	684.825	212
Pld4	388.257	40	736.369	115
Lair1	388.168	41	624.052	2425
Cebpa	386.216	42	687.695	10
Pfkfb3	386.038	43	680.592	49
H2.K1	383.279	44	711.723	535
Abhd4	382.54	45	771.003	2198
Hmox1	382.4	46	707.076	16
X5430435G22Rik	382.223	47	727.514	50
Cyba	381.984	48	812.838	289
Cd68	381.878	49	790.975	328
Slc11a1	381.69	50	789.546	60
Fam46c	381.011	51	743.756	147
Cd180	380.214	52	702.411	1024
Arpc1b	379.965	53	707.145	71
Lap3	378.714	54	707.213	85
Ncf1	377.448	55	729.192	96
Olfml3	377.425	56	555.158	106
Cd84	377.413	57	723.461	3
Lgi4	377.195	58	831.291	82
Pycard	377.17	59	597.036	194
Rnh1	376.889	60	788.01	120
Fcer1g	376.381	61	801.038	179
Hk2	375.376	62	611.539	396
Myo1f	374.66	63	810.862	325
Cd14	374.595	64	769.777	73
Itgb2	373.757	65	759.851	6
Renbp	373.421	66	747.75	69
Inpp5d	373.279	67	748.049	138
P2ry6	373.051	68	706.207	24
Lcp1	371.959	69	772.873	19
Emr1	371.654	70	769.323	175
Fyb	370.933	71	783.208	45
Pros1	370.449	72	768.138	188
Clec7a	369.924	73	773.563	407
Creg1	369.663	74	752.948	198
Hexa	368.539	75	793.59	504
Tnfrsf1a	368.158	76	813.175	64
Rac2	367.734	77	675.958	70
Cd53	366.819	78	592.557	32
Ccl4	366.772	79	655.88	72
Csf1	366.769	80	755.031	4
Timp1	366.716	81	706.448	34
Fcgr3	365.544	82	778.325	95
Cd37	365.35	83	671.453	363
Cd63	364.857	84	818.898	2512
Lag3	364.808	85	781.559	139
Ctse	364.516	86	809.436	2403
AF251705	364.438	87	760.614	22
Ncf2	364.393	88	735.252	518
Cd86	363.835	89	647.093	143
Rassf4	363.691	90	749.01	114
Ccl6	363.476	91	709.173	116
Atf3	363.12	92	685.652	183
C3ar1	362.754	93	719.762	12
Itgax	362.095	94	733.61	87
Ly9	362.093	95	766.272	316
Irf8	361.636	96	779.972	193
Dock8	360.691	97	715.875	65
Pbxip1	360.221	98	755.984	124
Ctsd	360.181	99	804.965	300
Man2b1	359.852	100	751.807	1073
Csf2rb	358.713	101	622.325	117
Cd52	358.613	102	802.738	137
Bcl2a1b	358.301	103	597.169	203
Rhog	358.193	104	572.951	21
Ly86	358.117	105	690.21	17
Capg	357.998	106	779.91	429
Tmem176a	357.378	107	806.552	98
Tgfbr2	357.082	108	749.073	80
Dnase2a	356.913	109	753.044	358
Syngr2	356.36	110	631.453	182
Clic1	356.221	111	805.291	2362
Ccl3	356.004	112	747.349	209
Pdcd1	355.995	113	696.225	219
Tbxas1	355.814	114	762.232	109
S100a1	355.724	115	792.451	74
Lyz2	355.18	116	761.928	580
Cnn3	355.006	117	757.667	27
St14	354.214	118	648.988	100
Gatm	352.096	119	629.281	298
Lyn	351.474	120	778.288	272
Gal3st4	351.261	121	446.889	149
Fxyd1	351.059	122	850.535	25
Niacr1	350.732	123	661.018	597
H2.D1	348.216	124	759.571	216
Naip2	347.644	125	624.464	482
Slc37a2	347.526	126	746.099	26
Siglec5	347.212	127	694.219	35
Irf5	347.124	128	710.512	108
Fermt3	347.104	129	685.323	90
Sfpi1	346.894	130	673.055	186
P4ha3	346.849	131	700.024	67
Mvp	345.846	132	707.602	37
Arhgap30	345.362	133	717.544	66
Lgals9	344.922	134	723.62	3199
Pik3cg	344.671	135	501.245	112
Cd48	344.013	136	701.893	240
Osmr	344.005	137	757.558	379
Ntsr2	343.336	138	772.148	126
Abca1	343.309	139	765.292	1122
Ptprc	342.906	140	714.15	51
Bcl3	342.131	141	706.327	155
Hrsp12	341.836	142	712.278	406
B2m	341.392	143	764.094	1502
Neurl3	341.192	144	504.213	1045
Ctsa	341.044	145	822.032	30
Cd83	340.506	146	641.561	257
Itpkb	340.287	147	787.839	1112
P2rx7	339.393	148	670.333	7
Anxa3	339.269	149	751.202	263
Slc14a1	337.426	150	737.11	687
Itga6	336.878	151	602.379	1915
Cd74	336.617	152	315.241	150
Vav1	335.724	153	597.672	2430
Hist1h2bc	335.201	154	677.09	40
Tgif1	334.882	155	743.672	1850
Cd82	334.852	156	544.876	88
Dcstamp	333.708	157	655.556	94
Spp1	333.627	158	452.21	15
Hvcn1	332.862	159	661.497	3057
Chi3l1	331.386	160	471.183	33
Itga7	331.006	161	494.776	3491
Scrg1	330.121	162	722.653	1585
Naprt1	329.579	163	709.377	18
Ccdc90a	329.247	164	593.618	287
Lat2	328.8	165	536.162	3449
Lsp1	328.727	166	636.77	306
Stat3	328.657	167	812.945	2739
Klhl6	327.196	168	707.536	221
Igsf6	326.484	169	598.787	55
Btk	326.304	170	655.066	341
Rasal3	326.248	171	700.879	247
Galntl2	325.358	172	635.537	47
Rnase4	324.599	173	654.819	214
Rhoc	324.357	174	685.648	3186
Padi2	324.313	175	771.023	725
Fblim1	322.806	176	679.466	3165
Ncf4	322.698	177	724.601	177
Clec5a	322.143	178	624.433	1691
Sgpl1	321.605	179	777.862	273
Aqp4	321.333	180	617.796	134
Rgs10	321.154	181	661.885	243
Psmb8	320.511	182	754.36	57
Tcn2	320.483	183	761.535	202
Csf2rb2	320.434	184	459.317	229
S100a16	320.292	185	574.626	162
Lamp1	320.257	186	748.879	2608
Cyfip1	319.664	187	562.004	256
Lgals3bp	319.483	188	770.716	93
Gpr35	319	189	441.988	280
Gm2a	318.972	190	616.661	3370
Cmklr1	315.971	191	616.422	3020
Nfatc1	315.619	192	430.459	3148
Akna	314.862	193	759.885	239
Fgr	314.501	194	778.315	133
Ticam1	314.261	195	693.374	228
Ptafr	313.705	196	584.579	270
Plau	313.666	197	543.38	97
Grn	313.471	198	770.351	1103
A2m	312.551	199	707.98	140
Gm885	310.832	200	631.328	3413
Aif1	310.323	201	626.83	307
Abcc3	310.117	202	723.238	38
Cst7	309.936	203	757.176	277
Itpripl2	309.828	204	795.019	377
Arl11	309.375	205	643.079	142
Slamf9	309.072	206	541.313	44
X1700017B05Rik	307.741	207	669.833	357
Gpr183	307.116	208	655.037	2000
Ggta1	306.957	209	753.267	128
Trp53	306.232	210	519.269	360
Gpr65	305.766	211	699.178	468
Agtrap	305.67	212	792.964	271
Tgfb1	305.442	213	459.009	163
Il21r	304.923	214	727.248	91
Cttnbp2nl	304.736	215	506.413	199
D4Ertd22e	304.038	216	750.941	3431
Adam17	303.538	217	518.227	324
Blnk	303.061	218	624.543	132
Tlr1	302.392	219	753.08	168
Naip5	301.996	220	506.57	54
Lgals3	301.668	221	729.719	53
Elf4	301.566	222	424.103	46
Tec	301.212	223	672.236	81
Cst3	300.162	224	687.671	141
Tnfrsf1b	299.881	225	665.725	68
Man2b2	299.652	226	613.91	1161
Cd300a	299.609	227	612.576	301
Slc39a1	297.763	228	717.524	2830
Cd33	297.68	229	722.942	362
Tnfaip8l2	296.741	230	397.269	411
Tifa	296.728	231	561.571	52
Slco2b1	296.69	232	614.883	3263
Slc29a3	296.529	233	582.894	3825
Ddr1	296.472	234	571.675	136
Plaur	296.063	235	464.499	1058
Capn3	295.908	236	411.617	171
St8sia6	295.657	237	322.157	3166
Cat	295.486	238	612.83	2721
Trf	294.553	239	718.074	131
Vwa5a	294.332	240	746.868	211
Snx20	293.755	241	251.677	315
Gngt2	293.379	242	639.99	2402
Ifi30	293.32	243	723.506	1086
Lrmp	292.974	244	466.395	1214
Ikzf1	292.702	245	686.516	113
Nfam1	292.3	246	625.64	440
Lcat	291.878	247	728.415	3424
Irgm1	291.822	248	683.691	459
Adcy7	291.33	249	635.922	3024
Samsn1	291.189	250	585.234	1806
Cd22	290.892	251	806.42	631
Gpr84	290.576	252	491.429	127
Sowahc	289.362	253	674.317	2038
Evi2b	288.775	254	593.588	2089
Tifab	288.147	255	622.367	195
Tlr7	287.906	256	720.963	1750
Add3	286.576	257	741.756	3646
Wasf2	286.337	258	646.733	412
Sparc	285.752	259	605.574	327
Lrrc33	285.727	260	436.779	1121
Ccl9	284.59	261	484.509	13
Tlr12	284.181	262	200.334	264
X4632428N05Rik	284.138	263	738.158	105
Frmd8	283.905	264	690.768	1448
Cd300lf	283.054	265	646.7	1012
Necap2	282.197	266	645.807	2725
Itga5	281.957	267	686.964	42
Apobec1	281.773	268	845.816	224
Tst	281.215	269	476.559	2498
Hck	281.181	270	717.257	3664
Plcg2	280.995	271	709.496	267
Efemp2	280.76	272	751.349	245
Lilrb4	280.403	273	724.071	2043
Sh3bp2	280.275	274	591.774	92
Apoe	279.969	275	578.178	174
Cd300lb	279.468	276	624.146	472
Sat1	279.016	277	712.802	129
Lrp10	278.901	278	588.352	291
Dhrs3	278.004	279	671.197	39
Pdlim4	277.909	280	719.456	348
Bcl2a1d	277.716	281	306.813	2386
Tln1	276.767	282	682.323	2369
Prdx6	276.39	283	812.726	1491
Haao	276.284	284	200.622	248
Gpsm3	276.092	285	583.498	1869
Cnr2	276.079	286	509.634	381
Hist1h1c	275.928	287	731.059	2727
Scamp2	275.866	288	642.092	3791
Tlr9	275.368	289	789.307	282
X2810459M11Rik	274.788	290	650.038	2
S100a13	274.619	291	684.916	3486
Gpam	274.047	292	574.261	2387
Lmcd1	273.773	293	240.4	3366
Rab13	273.212	294	621.023	43
Fcgr1	272.964	295	631.458	2438
Siglech	272.467	296	602.033	487
Klrb1b	272.419	297	467.742	176
Pla2g7	271.914	298	751.37	2224
Lpcat2	271.179	299	555.883	1947
Lgmn	270.698	300	759.149	1217
Rhoj	269.874	301	705.529	154
Bmpr1b	268.998	302	537.626	2980
Itgad	268.684	303	477.715	3417
Il10ra	267.869	304	593.152	77
Nkx6.2	267.753	305	322.549	3670
Srgn	267.124	306	729.975	492
Plin2	267.049	307	713.558	253
Eif2ak2	266.782	308	648.893	1282
Hpgds	266.229	309	490.104	567
Slc12a9	265.532	310	370.653	1813
Gstm1	265.155	311	655.753	130
Aim2	264.261	312	572.167	994
Kcnk6	264.228	313	567.504	223
Zfp36	263.657	314	804.018	2811
Dbi	263.307	315	698.819	1223
Trim30a	262.619	316	760.139	23
Kcnq4	262.26	317	255.548	643
Rrbp1	262.26	318	626.374	507
Arap1	262.243	319	670.614	83
H2.DMb1	262.064	320	523.575	279
Tor3a	262.018	321	620.358	1760
Icam1	261.57	322	552.73	319
Cotl1	259.644	323	378.216	148
Naglu	259.481	324	707.623	207
Cd81	259.446	325	776.587	3584
Ptgs1	258.675	326	353.217	369
F11r	258.409	327	691.35	1391
S100a6	257.2	328	789.292	533
BC013712	257.184	329	638.251	225
Fgfrl1	256.724	330	460.269	2860
Elovl5	256.688	331	620.619	1013
Apobr	256.35	332	641.56	3408
Bmp2k	255.749	333	547.111	181
Fcgr2b	255.643	334	802.083	159
Kif1c	255.518	335	459.067	123
H2.Ab1	255.064	336	178.816	1148
Rab32	254.457	337	577.045	352
Slc24a6	254.097	338	561.262	469
Lrrc8a	253.885	339	442.207	2338
Ticam2	253.028	340	374.299	356
Pmp22	252.813	341	728.99	3000
Aldoc	252.564	342	384.453	465
Il6ra	252.511	343	532.22	408
Lpxn	251.977	344	481.633	2574
Cdc42ep4	251.473	345	600.795	79
Mcm3	250.983	346	429.014	629
Gp49a	250.286	347	449.802	311
Elk3	249.77	348	684.09	157
Snx18	249.397	349	514.205	1807
LOC433374	248.811	350	652.561	170
Bmf	248.754	351	793.277	208
Ppp1r18	248.553	352	660.065	1059
Ftl1	248.096	353	625.836	173
Sh3tc1	247.883	354	493.949	431
A630001G21Rik	247.38	355	615.753	2157
Tep1	247.18	356	659.104	14
Arhgdib	247.135	357	711.678	609
Ctsb	247.086	358	754.447	2577
Hspb6	246.877	359	815.854	3041
Serpinf2	246.06	360	709.675	452
Slc1a4	245.064	361	370.475	1014
Atp1b2	244.779	362	704.436	350
Msr1	243.613	363	765.761	1845
Tspo	243.318	364	610.746	366
Ostf1	242.807	365	625.725	3895
Il13ra1	242.297	366	652.045	3761
Slamf8	242.114	367	539.602	290
Was	241.055	368	581.935	437
Tpp1	241.018	369	668.301	118
Gm4902	240.772	370	536.255	308
Itih3	240.591	371	640.889	2025
Sox9	240.389	372	410.194	1682
Pik3ap1	240.326	373	579.187	434
Il1b	238.203	374	492.16	1470
Cln3	237.467	375	478.133	3274
Edem2	236.785	376	575.698	89
Sash3	236.479	377	712.8	2885
Ptbp1	236.177	378	443.211	812
Sdc4	236.104	379	746.318	258
Il1rl1	235.474	380	39.8332	265
Tmem86a	235.029	381	683.468	416
Fcrls	234.771	382	254.086	266
Arhgap25	234.176	383	625.381	467
Frrs1	233.264	384	611.132	1257
Bcl2a1a	233.063	385	615.354	1011
Sall1	232.905	386	570.114	2724
Fbxo2	231.962	387	194.907	3482
Arsi	231.757	388	257.841	205
Srebf1	231.6	389	398.817	543
Serpina3m	231.525	390	429.785	288
Tsc22d4	231.349	391	554.144	146
Entpd1	230.912	392	567.444	332
H2.Ob	230.389	393	638.226	553
Gpr146	230.193	394	450.021	2200
Gpr114	230.174	395	574.162	371
Parp9	228.875	396	777.703	1355
Psd4	227.719	397	415.418	2493
Oat	227.651	398	802.375	242
Glipr2	227.367	399	590.858	2911
Il2rg	227.021	400	470.352	2502
Parp10	226.657	401	639.044	511
Klrb1c	225.943	402	93.9301	552
Serpina3n	225.662	403	592.041	401
Ip6k3	225.591	404	609.047	501
Tns3	225.045	405	632.274	329
Ms4a6d	225.042	406	742.917	393
Pdpn	224.895	407	770.679	414
Procr	224.692	408	657.502	422
Rhoh	224.307	409	423.679	479
Qsox1	224.245	410	278.547	3575
Cyp2d22	224.24	411	702.417	166
Cmtm3	223.68	412	692.489	1698
Runx1	222.977	413	503.166	2723
Car5b	222.946	414	637.902	1339
Akr1b10	222.732	415	583.28	1445
Irak4	222.685	416	646.697	249
X1300002K09Rik	222.406	417	355.202	172
Mmp2	222.291	418	246.963	455
X99384	221.835	419	416.573	1279
X9830001H06Rik	221.834	420	327.875	2705
Nat6	220.677	421	496.722	405
Plcb3	220.529	422	637.746	2662
Cdk5rap2	220.058	423	432.19	461
Cyp4f14	219.97	424	405.77	295
Gpr56	219.841	425	355.397	110
Tnfsf8	219.133	426	615.412	200
E230029C05Rik	217.563	427	420.486	2113
Syk	217.451	428	558.938	2704
Ms4a6c	217.326	429	756.258	466
Masp1	217.143	430	203.516	2873
Ttf2	216.717	431	654.039	119
Npl	214.298	432	576.123	648
Cstb	214.251	433	506.868	2477
Endou	213.958	434	647.771	2894
Gnai2	213.387	435	474.639	201
Ltbr	211.408	436	609.565	1046
Mt1	210.857	437	649.572	318
Cxcl13	210.551	438	604.152	353
Dnajb2	210.44	439	341.808	365
Mtmr11	210.146	440	696.22	246
Fuca1	209.718	441	612.6	383
Vasp	208.668	442	578.977	2099
Plat	208.597	443	576.046	2726
Fabp7	208.565	444	366.849	1551
C5ar1	208.414	445	330.413	1413
Pnpla2	208.308	446	592.423	218
Lpcat3	208.136	447	420.465	125
Ccr5	207.688	448	329.214	178
Abcb1b	207.668	449	494.084	717
Mlc1	206.963	450	588.99	276
Pter	206.531	451	254.245	41
Slc25a18	206.516	452	652.724	2315
Hk3	206.353	453	421.01	620
BC024582	206.135	454	127.419	1517
Slc7a7	205.909	455	634.592	255
Xlr	204.703	456	410.659	489
Spsb1	204.472	457	539.051	101
Slc4a2	204.196	458	383.672	512
Rcbtb2	202.95	459	695.912	538
Myo7a	202.363	460	385.23	294
Casp8	202.056	461	631.489	1292
Cybrd1	201.185	462	561.53	331
Gna12	200.994	463	258.471	321
Myd88	200.672	464	451.172	2719
Phyhd1	200.479	465	658.567	1152
Icosl	200.211	466	630.102	564
Parp12	200.147	467	645.6	180
Mt2	200.034	468	709.597	2360
Cyb5r3	199.423	469	659.963	607
Gng5	199.026	470	558.836	508
Hn1l	197.458	471	255.949	190
Naga	197.332	472	685.417	191
Ybx1	196.819	473	436.514	355
Tgm1	196.719	474	523.589	2562
Atoh8	196.609	475	471.055	426
Rab44	196.492	476	246.444	385
Kcne1l	196.431	477	438.558	2355
A830007P12Rik	195.343	478	605.176	232
Sod3	194.577	479	637.342	2312
Tpcn1	193.562	480	402.172	3415
A130077B15Rik	192.752	481	610.178	3013
C3	192.622	482	750.554	226
Lpar5	192.317	483	256.382	751
Apoc2	191.729	484	279.678	1964
Cnksr3	191.34	485	173.037	517
Fam111a	190.957	486	515.487	238
B4galt1	190.562	487	679.715	628
Notch3	190.541	488	429.474	681
Soat1	190.495	489	622.332	441
Id3	189.908	490	415.308	227
Comt	189.815	491	125.629	62
Pon3	188.199	492	674.431	2101
Cebpd	187.82	493	309.139	384
X9930111J21Rik1	187.732	494	455.608	2260
Ntrk2	187.653	495	569.102	1120
Ptchd2	186.755	496	387.895	364
Fam129b	185.753	497	416.457	3795
Serhl	185.688	498	571.394	3399
Fgd3	184.653	499	347.059	481
Prkch	184.263	500	510.219	3555
Tnfaip2	182.789	501	638.748	550
Lcn2	182.403	502	177.502	436
Ppap2b	181.943	503	608.864	3485
Lrig1	181.107	504	770.087	404
Tmem125	180.87	505	419.189	503
Glycam1	179.986	506	560.22	1397
Ptx3	179.124	507	671.9	2175
Treml2	179.101	508	617.082	1644
D14Ertd668e	177.94	509	376.624	1449
Sema6c	177.794	510	70.1027	259
Asb10	176.873	511	639.288	478
Ctsl	176.586	512	622.285	3068
Pdlim2	176.552	513	551.667	3742
Bcar1	175.079	514	144.616	438
Snx33	174.738	515	568.717	600
Rsad2	174.138	516	535.699	151
Asah1	173.199	517	613.725	2701
Trim25	172.826	518	764.51	2937
Aph1a	172.719	519	207.393	296
Pag1	172.574	520	406.539	345
Spata13	172.099	521	393.635	2882
Snapin	171.929	522	560.491	2098
H6pd	171.875	523	55.7505	566
Gpr37l1	171.838	524	380.941	3814
Glipr1	171.655	525	349.476	1834
Tmem219	171.527	526	229.385	169
Ccl12	171.364	527	249.027	2267
X0610031J06Rik	171.058	528	303.996	153
Aff1	170.944	529	587.141	103
Snapc2	170.839	530	107.467	59
Gm4951	170.205	531	120.708	2518
Ctla2b	170.155	532	517.985	1406
Skap2	169.634	533	666.454	2761
Med22	169.593	534	441.555	3194
Bag3	166.166	535	790.885	1862
Cidea	165.909	536	113.721	164
Dnase1l1	163.535	537	566.075	254
Gpnmb	163.013	538	621.915	304
Bco2	162.251	539	273.091	78
Nfic	161.802	540	128.228	446
Ppp1r14b	161.434	541	478.341	403
Rhbdf2	161.402	542	312.006	1953
Uap1l1	161.365	543	642.217	1159
Mob1a	161.129	544	499.599	274
Sh3pxd2b	160.963	545	339.735	2155
Rps27l	160.931	546	364.381	1525
Nlrp1b	160.726	547	440.224	1306
Frmpd1	160.004	548	332.518	399
Ifnar2	159.844	549	536.181	1323
Rom1	159.604	550	609.946	2275
Nek6	159.126	551	311.322	3627
Mfsd1	158.899	552	639.129	450
Sp110	157.191	553	641.522	572
Ptpn7	157.139	554	276.875	559
S1pr2	157.117	555	220.183	1085
Socs3	156.815	556	501.316	278
Cdkn1b	155.997	557	212.288	3611
Chst2	155.682	558	178.679	529
Hnrnpf	155.374	559	588.737	1221
Hist1h4i	154.104	560	461.582	2445
Blvrb	153.529	561	120.158	250
Dcxr	153.229	562	489.665	601
Ifi27l2a	152.46	563	337.282	196
Galm	152.049	564	618.494	3833
Cdc42se1	150.872	565	535.136	1576
Tapbp	150.109	566	600.202	285
Ldlrap1	150.061	567	674.136	415
Oasl1	149.592	568	117.906	233
Rps6ka1	149.34	569	373.707	1974
Accs	149.037	570	172.177	368
Sema4d	148.944	571	559.099	2259
Nfkb2	148.234	572	588.831	3803
Lyz1	147.784	573	209.035	2675
Serpinb1a	145.666	574	306.007	3179
Ugt1a7c	144.714	575	392.126	1985
Macrod1	144.144	576	257.857	373
D19Wsu162e	143.524	577	422.517	442
Ccr1	140.407	578	479.417	2754
X5031414D18Rik	140.006	579	241.661	275
Gns	139.613	580	752.927	1495
Tcf7l1	139.089	581	506.428	337
Tap1	138.892	582	513.744	2063
Afp	137.766	583	263.128	3118
Sp140	137.233	584	481.965	432
Scrn2	136.758	585	356.174	443
AI427809	136.223	586	341.652	2508
Cenpo	135.424	587	164.858	376
Mafb	134.986	588	422.756	1098
Myo1g	134.915	589	562.96	1101
Gstm5	134.833	590	498.672	1457
Gatad2a	134.446	591	347.923	185
Bckdha	133.408	592	137.874	292
Tspan14	133.377	593	410.92	395
Gm5431	133.297	594	61.5169	2172
Nhlrc3	132.277	595	240.207	2661
Tspan4	130.836	596	535.953	104
Ptplb	130.287	597	751.077	3389
Tmem154	130.275	598	561.914	2910
Tnfsf13b	130.162	599	552.106	1111
Hadha	129.907	600	603.716	312
Cryab	129.315	601	585.061	1234
Slamf6	129.274	602	555.765	2424
Tmem173	129.155	603	473.627	234
Car4	129.013	604	400.982	498
Hpx	127.2	605	87.0608	2118
Slfn2	126.507	606	350.998	386
X2010002N04Rik	126.212	607	617.22	1417
Cxcl11	125.296	608	186.066	495
Gm13293	125.199	609	653.662	1590
Sil1	124.82	610	347.616	3536
Adora3	123.784	611	387.138	515
Gpr179	123.637	612	291.234	313
Insc	123.021	613	462.108	392
Ssr4	122.296	614	231.367	3538
Rnf122	121.003	615	83.4094	537
Hist2h2aa1	120.666	616	123.527	644
Sycp1	120.598	617	179.618	2249
Shroom3	120.135	618	243.54	1010
Lif	119.261	619	222.977	1468
Dhrs1	119.058	620	622.842	2287
Cdc42ep5	118.916	621	183.064	2618
Wdr81	118.195	622	374.669	589
Nfkbie	118.025	623	347.4	2283
X1810011H11Rik	116.529	624	213.884	187
AW112010	116.294	625	284.543	1186
Ptma	116.169	626	371.126	598
Tmbim4	113.198	627	168.029	3007
Rhbdd1	112.941	628	612.827	231
Hist1h2be	112.567	629	655.8	462
X2310022B05Rik	111.615	630	284.766	338
G6pdx	110.517	631	694.841	522
Nlrx1	110.36	632	114.028	1709
Fam189a2	109.106	633	539.846	506
Cd101	108.789	634	188.661	3295
Tmed3	107.619	635	111.123	571
Gpr160	107.341	636	433.378	428
Chst11	106.427	637	340.761	470
X1110054M08Rik	105.723	638	98.1525	686
X6330512M04Rik	104.239	639	74.644	3720
Ifi27l1	103.646	640	483.185	299
X1110031I02Rik	103.503	641	399.488	602
Rbm38	101.437	642	134.616	1789
Creb3l2	100.989	643	671.968	3102
Clec4a3	98.7275	644	565.89	2666
Eya4	97.7478	645	364.448	56
Ptprn2	97.3645	646	282.618	2015
Gm15417	96.7391	647	248.393	391
Cpe	96.3653	648	628.618	989
Wdfy4	96.255	649	316.992	2297
Armcx2	95.9589	650	247.655	322
Fli1	95.6951	651	365.298	2449
Serpina3c	94.7336	652	15.2133	599
Fgf14	94.2483	653	284.199	1796
Gria3	94.22	654	259.088	513
Rdh1	93.8645	655	16.0186	757
Fam187a	91.341	656	202.006	2624
Btd	90.8591	657	378.167	2999
Isoc2a	90.7653	658	364.631	3709
Atp6v0a2	88.5971	659	393.495	1716
Siva1	88.4604	660	174.022	3418
Prss23	88.0661	661	520.072	710
Fam47e	87.3845	662	108.441	1658
Anks1b	86.2142	663	275.198	333
Cndp2	86.0727	664	144.858	2837
Slc10a3	86.0435	665	167.752	1442
Tppp	85.6607	666	280.17	1461
Lcp2	85.1819	667	440.969	156
Rims2	84.556	668	251.596	1399
Glrp1	83.8739	669	184.067	1235
Rab3c	83.6527	670	289.73	197
Pilra	83.4079	671	296.182	3511
Ypel2	83.3027	672	203.246	2793
Lrrn3	82.2862	673	233.448	2681
Gabra3	81.9842	674	245.975	3280
Esyt2	81.622	675	260.73	1939
Pvrl4	81.6086	676	169.542	206
Bdkrb2	81.1979	677	516.844	1847
Apool	81.1447	678	117.889	1140
Qrfpr	80.5221	679	236.285	633
C1ra	80.1964	680	314.387	367
Gem	80.1555	681	612.676	3003
Akap5	80.0357	682	302.85	457
Dcaf6	79.2019	683	278.491	1840
Ctf1	78.8609	684	438.897	302
Mthfd1l	78.637	685	219.852	1774
Serpine1	78.3771	686	557.349	1429
B430306N03Rik	78.3417	687	737.869	1605
Itga4	78.3008	688	231.735	1168
Gatsl2	77.9999	689	219.857	2179
Lypd1	77.8598	690	248.822	3492
Polr2m	77.0407	691	112.724	370
Drosha	76.8968	692	209.865	1034
Orai1	76.644	693	112.151	549
Hmgcs1	76.6414	694	249.326	165
Fam53b	76.5912	695	320.587	596
Cdkl4	76.035	696	262.928	1114
Cxxc4	75.3165	697	120.035	516
Trhr	74.4318	698	179.28	565
Dnajc27	74.0162	699	228.766	3018
Actb	73.9478	700	142.587	765
Hdc	73.9075	701	386.16	1839
Far2	73.7653	702	129.995	2316
P2ry2	73.3696	703	281.252	1700
Msh3	73.1397	704	56.6277	1826
Gpr101	72.9836	705	203.889	3758
Tprn	72.0831	706	473.39	343
Gpr176	71.6682	707	181.516	2242
Sp7	71.5183	708	255.427	3552
Lrrc49	71.107	709	157.166	2102
Cd80	71.0681	710	548.037	3171
X3110047P20Rik	70.916	711	262.758	2985
Cdkl2	70.696	712	150.491	2365
Oas2	70.336	713	227.344	1982
Sidt1	70.2402	714	283.328	3154
Gpr137b.ps	70.057	715	167.958	2853
Ctnna2	69.6611	716	258.893	3161
Slc7a5	69.2829	717	624.358	3410
Emilin2	68.9934	718	105.879	1081
Lhfpl4	68.9134	719	241.935	2794
Ahr	68.7689	720	164.787	2219
Nov	68.6452	721	122.988	2183
X3830403N18Rik	68.5423	722	116.844	1588
Rhobtb2	67.8646	723	240.408	1137
Cysltr1	67.8504	724	383.34	474
Dap	67.8178	725	725.701	320
Hc	67.6286	726	176.364	1284
Acvr2a	67.5078	727	163.718	3678
Glrx2	67.4464	728	183.406	3033
Fam81a	67.2706	729	283.6	2262
Sfpq	67.1496	730	101.11	1487
Dnajb1	67.1467	731	165.444	3881
Upp1	67.1451	732	49.0066	1532
BC026590	67.0635	733	135.676	2432
H2.Eb1	66.7698	734	154.969	2008
Spna2	66.6206	735	286.92	661
Tnf	66.5592	736	410.261	210
X5730409E04Rik	66.2808	737	154.215	1428
Map1lc3b	66.0732	738	483.97	217
Pkp4	65.8203	739	191.805	532
Upk1a	65.8	740	24.1227	2170
Coro2a	65.474	741	231.798	677
X1700113A16Rik	65.3385	742	79.762	1662
Ttc19	65.3028	743	240.754	1288
Jazf1	64.868	744	252.358	486
Tmem206	64.5648	745	221.912	3819
Pcp4	64.3035	746	217.043	349
Htr7	64.0995	747	240.897	582
Pgam5	64.0055	748	204.328	2225
X4930471M23Rik	63.968	749	432.104	2664
X6330527O06Rik	63.9649	750	216.71	2735
Rapsn	63.9298	751	613.854	1635
Hdac2	63.8549	752	122.844	1233
Efnb2	63.4752	753	216.911	1920
Usp27x	63.4648	754	182.063	2802
Fbxw7	63.4046	755	266.292	3221
Agpat2	62.7942	756	469.125	997
Trim21	62.7084	757	551.61	500
Tpt1	62.6898	758	264.932	2652
Gchfr	62.4866	759	66.0336	286
Pmpca	61.3491	760	38.6862	3255
Sc4mol	61.3383	761	84.8181	1066
Slc25a48	61.2938	762	18.6035	1555
Tln2	60.8774	763	268.043	1843
Sfrp5	60.373	764	156.121	2059
Stat1	60.138	765	534.533	2103
Macrod2	59.5928	766	265.086	433
Tada2a	59.5434	767	66.3457	1522
Adss	58.5824	768	139.583	220
Oaz3	58.4057	769	30.0673	581
Orai3	57.9779	770	111.468	215
Brms1l	57.6566	771	68.905	2669
Tom1	57.567	772	344.098	2416
Pcna	57.3795	773	121.527	2714
Fam131b	57.2844	774	245.438	2797
Tecpr2	56.8314	775	250.829	144
Rassf10	56.6745	776	49.5582	853
Grik2	56.4762	777	195.436	2435
Rbfox2	56.195	778	256.965	1350
X9530026P05Rik	55.6487	779	399.864	413
AI854703	55.5816	780	213.039	2190
Tdrkh	55.4337	781	83.9813	1882
Nap1l1	55.1995	782	132.865	2288
Ccdc148	55.0109	783	94.451	1238
Suv39h1	54.8726	784	219.525	1944
Gm5134	54.6927	785	373.829	2153
X1700024P16Rik	54.3782	786	172.544	556
Kcnt2	54.3261	787	139.577	3381
Armcx4	53.7913	788	234.94	135
Zfp462	53.4512	789	59.9009	1361
Crispld1	53.1171	790	43.2157	544
Slc22a23	53.0839	791	80.3617	2146
Smyd2	53.0721	792	227.318	3796
Pgam2	53.037	793	87.7309	2584
Doc2b	52.6041	794	188.676	2465
Rab7l1	52.3441	795	421.961	590
Cnn1	52.2597	796	157.167	1870
Zbtb9	51.5773	797	113.772	421
Magi3	51.5227	798	140.057	2002
Gm10664	51.1457	799	150.948	161
Ankrd13c	50.8799	800	108.595	2975
Senp2	50.6238	801	122.133	1095
Usp37	50.2851	802	91.0392	2454
Mxd1	50.1903	803	150.436	449
Smad3	49.9976	804	194.829	354
Mbd5	49.847	805	129.515	2074
Dffa	49.2839	806	224.107	2720
Atp6v1c2	48.9895	807	163.119	374
Mpdz	48.6377	808	58.407	2614
Ap3s2	48.6072	809	128.598	252
Sbno1	48.3526	810	99.2722	3320
E030013I19Rik	48.2465	811	188.052	3918
Ogdhl	48.0616	812	646.879	309
Homer2	47.4951	813	246.457	2151
Zkscan5	47.1827	814	54.4793	562
Ubl4	46.9238	815	143.252	3339
Rab38	46.8624	816	216.824	2872
Coq2	46.7863	817	46.6585	2706
Krtcap2	46.6781	818	79.3975	2145
Col8a1	46.6223	819	103.868	1208
Fam126a	46.362	820	29.6493	2384
Tmem132d	46.2528	821	166.848	1450
Gria2	46.115	822	113.854	2358
Mrpl49	46.0739	823	84.5935	1198
Gsx2	45.9431	824	23.3593	2659
Liph	45.5493	825	226.111	979
Tnni2	44.6619	826	242.393	3467
L2hgdh	44.0736	827	49.5701	2413
Tbx2	43.691	828	276.089	2023
Oma1	43.3245	829	256.211	2304
Gprin3	43.2671	830	81.7244	3843
Kif27	43.1481	831	199.435	2266
X1700110K17Rik	43.0973	832	118.091	1369
Stox2	42.7711	833	112.032	1949
Ndst3	42.4579	834	192.207	261
Exoc8	42.1732	835	151.505	738
X9930013L23Rik	41.8689	836	164.125	1690
A730017C20Rik	41.6908	837	113.044	640
Kcnn4	41.3863	838	226.646	2070
H2.DMb2	40.6281	839	425.851	3133
Zfp937	40.4801	840	44.0174	3387
Galr1	40.4788	841	68.4178	3174
Ppef1	40.2397	842	65.8473	584
Irx5	39.9854	843	80.0983	3578
Sprr1a	39.8002	844	78.1033	344
Gsg1l	39.7368	845	186.242	3160
Sep.03	39.7132	846	190.579	2301
Hebp1	39.4328	847	215.127	1643
Lrrc48	39.019	848	23.3693	1074
Tro	38.6749	849	88.7549	981
Srsf12	38.5649	850	129.768	1769
BC030500	38.4995	851	158.773	578
Ppih	38.4908	852	46.6233	1207
Gpr50	38.3498	853	503.531	2353
Incenp	38.2079	854	184.758	541
Tnni1	37.9195	855	100.808	375
Siah1b	37.8479	856	37.8107	303
Rnf217	37.6558	857	67.9503	2001
X6820408C15Rik	36.2086	858	101.329	3426
Zfp804b	35.9819	859	45.3431	1770
Rhbdl3	35.9411	860	179.838	2640
Stc1	35.2905	861	88.0011	269
Cdsn	34.8873	862	185.979	3602
Fstl1	34.857	863	40.0188	1077
Slc27a2	34.5903	864	154.452	3564
Usp45	34.4793	865	78.6192	2123
Def8	34.4725	866	50.5467	435
Cacna2d2	34.0358	867	135.829	1744
Creb3l1	33.9418	868	115.518	603
X1700034G24Rik	33.9291	869	78.3263	706
Frmpd3	33.7665	870	123.991	2345
Scn3a	33.5743	871	207.739	2314
X4932412H11Rik	33.557	872	175.31	2891
X6330409D20Rik	33.517	873	55.4066	1054
Adamts8	33.3273	874	169.3	160
Zfp174	33.138	875	102.775	475
Fras1	33.0661	876	166.729	1293
Tsen2	32.7881	877	24.5507	400
A530046M15	32.6221	878	52.7982	2159
Pth2r	32.4637	879	77.1605	2161
Dab1	32.3208	880	176.299	1030
BB031773	32.1915	881	52.7313	756
Taf11	31.6899	882	80.7077	3774
Josd1	31.5473	883	237.974	297
Syne1	31.5354	884	120.87	3734
Pde6a	31.1258	885	212.493	1657
Park2	31.108	886	59.9856	3582
Fam196b	31.0673	887	141.749	244
Hira	30.8168	888	180.854	3369
X4933412O06Rik	30.6546	889	154.461	3801
Lrrk2	30.5577	890	104.073	2251
Zswim5	30.0141	891	64.0695	235
Gpr64	29.5854	892	18.2074	2866
Mmaa	29.4724	893	78.6037	1849
Gm12824	29.051	894	148.708	2755
Tmprss9	28.7896	895	38.0029	1314
Zfp180	28.6618	896	174.384	2986
Whsc1	28.5672	897	83.7495	3593
Snapc1	28.2457	898	169.146	3666
Kif26b	27.9509	899	102.486	1654
Atp8b4	27.8957	900	95.786	613
X1700021N21Rik	27.1446	901	19.0864	2092
Scn5a	26.9758	902	105.642	2149
Rad51c	26.7516	903	166.235	560
Gpn1	26.6403	904	44.0948	3236
Lrrc4	26.5289	905	228.415	3747
Snora7a	26.4549	906	28.812	2428
Ptprm	26.4493	907	61.1076	1965
Vsx2	26.3763	908	21.8937	330
A330093E20Rik	26.1297	909	52.7978	184
Kcng3	25.5472	910	48.221	2068
Tcf20	24.9876	911	105.567	335
Gabrg1	24.9803	912	63.5691	213
Btbd8	24.6471	913	53.3905	3483
Lin28b	24.2735	914	56.6935	1583
Ppip5k1	24.2607	915	143.731	953
Rimklb	23.6843	916	44.0242	3750
X9930111J21Rik2	23.5505	917	100.602	494
Unc13c	23.5063	918	264.546	2223
Chrac1	23.2873	919	58.3701	1356
Snrnp35	22.9382	920	87.6106	2047
Trpc6	22.7131	921	216.107	3245
Adamts15	22.5064	922	104.4	1556
Tbx4	21.8695	923	21.1012	2211
Nkx2.1	21.7866	924	62.6622	2869
Fubp1	21.301	925	50.1635	1477
X2310020H05Rik	20.5953	926	114.135	1348
Fn3k	19.9736	927	31.7985	158
Ntrk3	19.9504	928	122.685	2693
Ybey	19.6821	929	144.736	464
Mlec	19.604	930	71.2703	1805
Adamts17	19.2443	931	26.4782	2600
Rad1	18.902	932	89.7951	394
Mettl16	18.7406	933	64.3071	347
Clybl	18.2778	934	355.352	2561
Csnk1g1	17.9063	935	128.905	2632
Exd1	17.691	936	321.058	2022
Gm14295	17.0552	937	96.6518	1603
Eml1	16.4006	938	91.9709	2150
Zfp184	16.3722	939	43.9455	3501
Tnfsf11	16.1965	940	237.372	2100
X4930506M07Rik	15.7196	941	57.6004	121
X5930434B04Rik	15.625	942	165.2	2961
Palm3	12.9808	943	159.642	1211
Ysk4	12.4385	944	27.3335	1625
Zrsr1	11.9826	945	38.406	2657
Kcns1	11.6051	946	223.106	2997
Ccdc160	11.4702	947	119.855	378
Mfsd8	11.2898	948	57.3626	3349
Xkr4	NA	949	52.2477	3327
Rgs20	NA	950	409.04	3193
Sntg1	NA	951	169.799	3315
Rrs1	NA	952	75.847	339
Adhfe1	NA	953	456.249	3568
X3110035E14Rik	NA	954	175.898	189
X1700034P13Rik	NA	955	43.2088	3691
Sulf1	NA	956	345.124	2953
Tram1	NA	957	409.333	534
Kcnb2	NA	958	164.949	667
Rdh10	NA	959	140.065	3002
Ube2w	NA	960	63.1001	3446
Tfap2b	NA	961	180.032	547
Paqr8	NA	962	323.635	1972
Rims1	NA	963	230.237	684
B3gat2	NA	964	62.3629	477
Khdrbs2	NA	965	120.098	260
X1700001G17Rik	NA	966	31.4052	473
Fam178b	NA	967	114.42	1366
Tmem131	NA	968	43.1068	2588
Inpp4a	NA	969	217.837	3350
X2010300C02Rik	NA	970	125.822	2087
Lipt1	NA	971	26.9464	2409
Aff3	NA	972	209.712	636
Pdcl3	NA	973	318.319	1731
Creg2	NA	974	184.408	1209
Il1r1	NA	975	272.097	423
Gpr45	NA	976	148.04	3540
Tgfbrap1	NA	977	121.746	749
Fhl2	NA	978	60.1092	2868
X1500015O10Rik	NA	979	486.731	192
X1700029F09Rik	NA	980	68.2858	1940
Gulp1	NA	981	479.544	1745
Col3a1	NA	982	284.771	390
Gm3852	NA	983	178.411	1853
Sdpr	NA	984	197.968	488
Stat4	NA	985	24.9639	346
Gls	NA	986	157.285	2651
Hibch	NA	987	242.592	3488
Pgap1	NA	988	90.2151	1488
Rftn2	NA	989	552.997	1297
X9130024F11Rik	NA	990	110.045	839
X4930558J18Rik	NA	991	249.443	2734
Aox3	NA	992	365.621	3108
Aox3l1	NA	993	25.6404	3616
Cflar	NA	994	672.465	3116
Fzd7	NA	995	282.028	3119
Ica1l	NA	996	75.8077	222
Cyp20a1	NA	997	510.229	2852
Nrp2	NA	998	91.4647	409
Zdbf2	NA	999	40.7268	1433
Fzd5	NA	1000	213.386	2899
Idh1	NA	1001	217.237	588
Unc80	NA	1002	170.922	2124
Acadl	NA	1003	400.823	577
Myl1	NA	1004	19.7844	2683
Vwc2l	NA	1005	89.3818	2182
Abca12	NA	1006	89.3006	795
Fn1	NA	1007	197.091	1677
Tmem169	NA	1008	61.1611	1389
Smarcal1	NA	1009	137.198	453
Igfbp5	NA	1010	565.133	427
Tns1	NA	1011	644.199	447
Tmbim1	NA	1012	688.524	2849
Ctdsp1	NA	1013	663.963	2940
Plcd4	NA	1014	652.712	3877
Wnt6	NA	1015	142.025	2294
Resp18	NA	1016	106.479	505
Des	NA	1017	190.049	2655
Utp14b	NA	1018	227.618	2970
Ap1s3	NA	1019	143.24	3716
X9430031J16Rik	NA	1020	190.365	2364
Col4a4	NA	1021	154.947	3286
Fbxo36	NA	1022	117.431	3457
C130026I21Rik	NA	1023	341.047	2130
Sp100	NA	1024	784.844	3059
Gpr55	NA	1025	80.508	3228
Spata3	NA	1026	37.513	419
B3gnt7	NA	1027	163.145	497
Eif4e2	NA	1028	91.5503	3662
Kcnj13	NA	1029	372.416	2924
Ugt1a6b	NA	1030	469.977	3550
Arl4c	NA	1031	138.586	3201
Asb18	NA	1032	20.9421	397
Col6a3	NA	1033	261.5	490
Mlph	NA	1034	536.231	1341
Klhl30	NA	1035	324.816	2072
Hdac4	NA	1036	16.0806	2897
Kif1a	NA	1037	228.551	3135
Ano7	NA	1038	74.0275	236
Atg4b	NA	1039	213.063	3311
D2hgdh	NA	1040	102.88	593
Slco4c1	NA	1041	66.4912	2370
Pam	NA	1042	231.479	456
Cntnap5b	NA	1043	186.733	1049
Cdh20	NA	1044	83.5245	736
Tfcp2l1	NA	1045	741.925	372
Gli2	NA	1046	626.637	1105
Epb4.1l5	NA	1047	226.198	1403
Sctr	NA	1048	116.083	2213
Tmem37	NA	1049	410.402	1409
Steap3	NA	1050	200.819	957
Ddx18	NA	1051	215.791	950
Dpp10	NA	1052	202.927	2163
R3hdm1	NA	1053	128.117	1606
Cxcr4	NA	1054	471.498	520
Cd55	NA	1055	39.661	3797
Rassf5	NA	1056	152.389	1180
Ikbke	NA	1057	247.604	424
Pm20d1	NA	1058	701.674	3792
Slc41a1	NA	1059	654.997	3692
Nuak2	NA	1060	175.251	1414
Tmem81	NA	1061	205.349	3004
Atp2b4	NA	1062	217.245	3822
Prelp	NA	1063	260.68	480
Fmod	NA	1064	237.148	3777
Mybph	NA	1065	18.337	1784
Adipor1	NA	1066	509.164	2903
Klhl12	NA	1067	159.404	2286
Rabif	NA	1068	33.3985	604
Ppp1r12b	NA	1069	248.921	1465
Lmod1	NA	1070	336.09	1003
Ipo9	NA	1071	183.543	2228
Nav1	NA	1072	146.091	2307
Csrp1	NA	1073	758.684	2040
Phlda3	NA	1074	480.007	2280
Pkp1	NA	1075	131.606	779
X6530439I21	NA	1076	73.6734	2916
Cfh	NA	1077	476.111	1848
Pla2g4a	NA	1078	170.436	641
Prg4	NA	1079	391.851	3548
Smg7	NA	1080	179.54	2550
Lamc1	NA	1081	527.694	389
X1700012A16Rik	NA	1082	17.8574	2896
Zfp648	NA	1083	125.791	230
Cacna1e	NA	1084	186.099	1395
Mr1	NA	1085	588.711	3137
Tor1aip1	NA	1086	698.082	1653
Tor1aip2	NA	1087	380.76	2586
Nphs2	NA	1088	89.848	3049
Rasal2	NA	1089	149.522	3753
Pappa2	NA	1090	56.7477	3461
Tnr	NA	1091	106.171	2407
X4930523C07Rik	NA	1092	258.339	1287
Dnm3os	NA	1093	64.7782	521
Myoc	NA	1094	41.3144	659
Prrx1	NA	1095	494.454	1244
X4930455F23Rik	NA	1096	110.089	1308
Blzf1	NA	1097	85.6276	575
Sft2d2	NA	1098	575.58	1079
Gpr161	NA	1099	128.392	2417
Adcy10	NA	1100	53.966	3652
Mpzl1	NA	1101	575.36	1705
Aldh9a1	NA	1102	42.7857	3448
X1700084C01Rik	NA	1103	715.112	3577
Hsd17b7	NA	1104	93.0803	2486
Ddr2	NA	1105	410.089	496
Sh2d1b1	NA	1106	99.7841	2451
Nos1ap	NA	1107	244.986	3545
Klhdc9	NA	1108	121.177	2839
Slamf7	NA	1109	56.3918	3532
Dcaf8	NA	1110	49.9209	611
Atp1a2	NA	1111	572.69	1550
Tagln2	NA	1112	741.169	3816
Pydc3	NA	1113	64.2008	3262
AI607873	NA	1114	535.827	2848
Ifi204	NA	1115	339.301	1392
Mndal	NA	1116	228.819	2318
Mnda	NA	1117	223.296	701
Sdccag8	NA	1118	172.497	1904
Cnst	NA	1119	182.585	3290
Ephx1	NA	1120	610.804	460
Trp53bp2	NA	1121	691.13	2227
Capn2	NA	1122	744.709	1531
Tlr5	NA	1123	23.5421	3060
Aida	NA	1124	139.275	342
Mia3	NA	1125	68.9866	2226
Hlx	NA	1126	235.086	1512
Mosc1	NA	1127	231.064	1917
X9630028B13Rik	NA	1128	163.004	458
X5033404E19Rik	NA	1129	200.596	724
Kctd3	NA	1130	271.525	3596
Rps6kc1	NA	1131	97.3862	1490
Gm10516	NA	1132	41.3464	3019
Syt14	NA	1133	65.8583	524
Irf6	NA	1134	264.684	1087
Cr2	NA	1135	44.5656	1768
Ppp1r14c	NA	1136	27.1562	1777
Plekhg1	NA	1137	523.691	3834
Akap12	NA	1138	210.906	3772
Myct1	NA	1139	134.288	2458
BC013529	NA	1140	540.882	323
Zc3h12d	NA	1141	47.3269	657
Utrn	NA	1142	46.4055	2850
B230208H11Rik	NA	1143	154.338	1508
Ltv1	NA	1144	133.918	3732
Adat2	NA	1145	86.0975	3919
Hivep2	NA	1146	258.289	3072
Gpr126	NA	1147	342.415	509
Txlnb	NA	1148	660.12	3771
D10Bwg1379e	NA	1149	163.534	2390
Perp	NA	1150	288.994	2702
Tnfaip3	NA	1151	69.9645	1154
Ifngr1	NA	1152	618.662	3218
Ahi1	NA	1153	69.8522	2552
Slc2a12	NA	1154	375.322	622
Vnn1	NA	1155	332.678	340
Ctgf	NA	1156	89.1541	2689
Enpp1	NA	1157	275.216	785
Med23	NA	1158	32.0347	569
Epb4.1l2	NA	1159	591.8	1685
Tmem200a	NA	1160	271.519	3594
Lama2	NA	1161	705.819	2539
Ptprk	NA	1162	253.646	1549
Ncoa7	NA	1163	139.971	3031
Hey2	NA	1164	116.715	2712
Rsph4a	NA	1165	188.089	1029
Bet3l	NA	1166	74.6215	626
Fam26e	NA	1167	132.229	3850
Dse	NA	1168	537.116	1957
Nt5dc1	NA	1169	244.948	310
Frk	NA	1170	242.977	3557
Tube1	NA	1171	27.3034	361
BC021785	NA	1172	85.9134	1272
Ddo	NA	1173	364.794	1832
Armc2	NA	1174	59.9721	1471
Foxo3	NA	1175	82.3575	1176
Nr2e1	NA	1176	369.356	1462
Sobp	NA	1177	246.744	3212
Qrsl1	NA	1178	111.34	3393
Aim1	NA	1179	42.0078	444
Prdm1	NA	1180	406.124	3340
Hace1	NA	1181	43.2805	3314
Zfa	NA	1182	35.3337	1825
Man1a	NA	1183	156.081	1494
Pkib	NA	1184	150.577	992
Gcc2	NA	1185	119.815	2373
Lims1	NA	1186	561.917	651
Sh3rf3	NA	1187	61.5793	2010
Sep.10	NA	1188	357.267	1371
Oit3	NA	1189	338.503	3292
Anapc16	NA	1190	123.392	1173
Psap	NA	1191	263.409	2117
Gm17455	NA	1192	72.2108	658
Tbata	NA	1193	60.3614	645
Col13a1	NA	1194	173.845	546
Tspan15	NA	1195	314.266	3346
X2210417K05Rik	NA	1196	334.836	3371
Supv3l1	NA	1197	24.9377	2776
Ddx21	NA	1198	487.024	1663
Lrrtm3	NA	1199	133.31	2786
X1700023F02Rik	NA	1200	40.0294	1422
Zfp365	NA	1201	215.547	3671
Ank3	NA	1202	123.551	3074
Fam13c	NA	1203	49.4276	2918
D630013N20Rik	NA	1204	21.2846	3326
Bicc1	NA	1205	324.076	1188
Adora2a	NA	1206	227.98	2256
Upb1	NA	1207	479.206	2801
AI646023	NA	1208	487.89	2298
Ggt1	NA	1209	432.844	2880
Ggt5	NA	1210	214.522	1285
Gstt3	NA	1211	445.471	2950
Gstt2	NA	1212	178.332	585
Mmp11	NA	1213	274.141	2751
S100b	NA	1214	697.42	2361
Col18a1	NA	1215	202.894	1507
Adarb1	NA	1216	37.1251	2679
Pttg1ip	NA	1217	677.487	1441
Lrrc3	NA	1218	111.741	425
Trpm2	NA	1219	162.241	1636
Agpat3	NA	1220	232.763	934
Syde1	NA	1221	585.717	417
Cnn2	NA	1222	183.137	3781
Hmha1	NA	1223	672.102	3229
Gamt	NA	1224	155.248	326
Atcay	NA	1225	213.68	2939
S1pr4	NA	1226	138.248	2676
Gm10778	NA	1227	18.5147	1828
Zfp781	NA	1228	28.6814	2214
Glt8d2	NA	1229	267.245	606
Hcfc2	NA	1230	54.7934	1652
Txnrd1	NA	1231	313.913	2531
Slc41a2	NA	1232	95.8482	3637
Aldh1l2	NA	1233	512.181	1885
Tcp11l2	NA	1234	571.913	525
Rfx4	NA	1235	543.475	1506
Ric8b	NA	1236	36.0619	3382
Prdm4	NA	1237	35.5037	3092
Timp3	NA	1238	502.272	591
Hsp90b1	NA	1239	73.1913	610
Ccdc53	NA	1240	185.183	2427
Dram1	NA	1241	133.961	623
Mybpc1	NA	1242	199.182	499
Actr6	NA	1243	41.8486	1388
Ikbip	NA	1244	393.293	1726
Gm17745	NA	1245	63.7002	3010
Lta4h	NA	1246	277.77	1637
Hal	NA	1247	243.048	3452
Ntn4	NA	1248	340.38	956
Gm15915	NA	1249	102.04	1664
Vezt	NA	1250	154.871	3762
Fgd6	NA	1251	289.929	772
Plxnc1	NA	1252	235.381	2954
Socs2	NA	1253	182.005	2699
Dcn	NA	1254	50.0476	1273
Atp2b1	NA	1255	109.308	1147
Poc1b	NA	1256	252.167	3649
Galnt4	NA	1257	644.518	2235
Dusp6	NA	1258	48.894	2974
Mgat4c	NA	1259	48.8165	439
Nts	NA	1260	144.494	586
Slc6a15	NA	1261	105.644	3170
Pawr	NA	1262	321.025	1023
Nav3	NA	1263	201.412	1415
Csrp2	NA	1264	214.47	637
Zdhhc17	NA	1265	74.3429	3852
Osbpl8	NA	1266	164.408	2045
Tspan8	NA	1267	189.021	1248
Lrrc10	NA	1268	124.784	3663
Frs2	NA	1269	69.6492	545
Irak3	NA	1270	289.7	3325
Tmem5	NA	1271	75.1414	1115
Lrig3	NA	1272	369.84	1289
Cdk4	NA	1273	343.355	3084
Tspan31	NA	1274	189.619	1189
Arhgef25	NA	1275	38.3567	2760
Ndufa4l2	NA	1276	237.556	2525
Shmt2	NA	1277	81.1926	2258
Nxph4	NA	1278	74.3508	563
Stat6	NA	1279	634.561	1679
Tac2	NA	1280	68.3099	1070
Gpr182	NA	1281	267.002	2237
Rbms2	NA	1282	674.306	2240
Apof	NA	1283	208.472	3773
Esyt1	NA	1284	523.473	1196
Erbb3	NA	1285	356.4	2528
Suox	NA	1286	290.329	1868
Cdk2	NA	1287	393.773	3139
Mmp19	NA	1288	515.954	1155
Tmem198b	NA	1289	339.278	3238
Ormdl2	NA	1290	56.993	548
Gdf11	NA	1291	212.976	3287
Rdh5	NA	1292	620.996	1674
Bloc1s1	NA	1293	470.507	3227
Neurod4	NA	1294	68.0214	1831
Rnf185	NA	1295	40.7986	2317
X8430429K09Rik	NA	1296	67.7192	3043
Smtn	NA	1297	426.105	445
Osbp2	NA	1298	78.8126	2553
Dusp18	NA	1299	163.256	3198
Pes1	NA	1300	54.2658	448
Sec14l4	NA	1301	79.3741	2771
Gatsl3	NA	1302	252.014	1469
Nf2	NA	1303	23.5081	2254
Nipsnap1	NA	1304	114.484	420
Nefh	NA	1305	67.3807	2703
Kremen1	NA	1306	591.3	2081
Aebp1	NA	1307	297.87	3790
H2afv	NA	1308	393.208	2832
Adcy1	NA	1309	172.972	2141
Igfbp1	NA	1310	108.357	1765
Abca13	NA	1311	44.7299	3253
Grb10	NA	1312	48.9152	1930
Cobl	NA	1313	210.704	1035
Egfr	NA	1314	463.482	1205
Pno1	NA	1315	196.782	1822
Otx1	NA	1316	151.904	962
Tmem17	NA	1317	105.193	3767
Bcl11a	NA	1318	271.053	305
X4933430M04Rik	NA	1319	19.2631	3883
Gm10466	NA	1320	49.1131	2733
Vrk2	NA	1321	56.9658	237
Ccdc85a	NA	1322	140.537	2966
Efemp1	NA	1323	590.046	1797
Kcnmb1	NA	1324	101.117	1553
Slit3	NA	1325	191.675	1711
Odz2	NA	1326	172.006	3556
Pttg1	NA	1327	278.88	936
C1qtnf2	NA	1328	156.358	1262
Ebf1	NA	1329	118.635	1496
Adam19	NA	1330	89.2108	695
C030019I05Rik	NA	1331	29.2416	2829
Med7	NA	1332	164.521	3155
Timd4	NA	1333	205.567	2573
Sgcd	NA	1334	154.456	973
Gnb2l1	NA	1335	185.97	1655
Tgtp1	NA	1336	105.683	3727
Tgtp2	NA	1337	270.356	2613
Ifi47	NA	1338	225.343	3012
Gfpt2	NA	1339	636.532	649
Sqstm1	NA	1340	245.075	3322
Ltc4s	NA	1341	414.627	1401
Maml1	NA	1342	126.317	2455
Zfp879	NA	1343	64.3085	152
Cdkn2aipnl	NA	1344	150.352	680
Tcf7	NA	1345	215.213	3547
X9530068E07Rik	NA	1346	212.01	1195
Kif3a	NA	1347	265.908	2344
Slc22a5	NA	1348	452.235	1231
Ccdc69	NA	1349	165.172	1645
Slc36a2	NA	1350	503.252	1855
Gm12238	NA	1351	305.605	2024
Mfap3	NA	1352	32.7323	2533
Sap30l	NA	1353	37.9246	542
Cnot8	NA	1354	70.1306	2933
Igtp	NA	1355	640.817	551
Irgm2	NA	1356	455.177	2255
Zfp39	NA	1357	33.0405	1510
Obscn	NA	1358	127.138	1919
Wnt9a	NA	1359	124.694	3625
Zkscan17	NA	1360	300.734	2936
Nlrp3	NA	1361	499.876	3679
Mprip	NA	1362	70.7216	1626
Mir5100	NA	1363	63.2984	3341
Tnfrsf13b	NA	1364	85.0878	2653
Slc47a2	NA	1365	99.601	3131
Slc47a1	NA	1366	436.458	493
Specc1	NA	1367	47.235	2442
BC046404	NA	1368	143.798	3091
Mmgt2	NA	1369	484.753	3756
Zfp286	NA	1370	60.5404	2551
Fam18b	NA	1371	365.033	3583
Hs3st3b1	NA	1372	264.845	281
Hs3st3a1	NA	1373	246.265	2282
Dnahc9	NA	1374	30.8953	3787
Myh1	NA	1375	188.254	574
Usp43	NA	1376	177.487	2406
Wdr16	NA	1377	173.162	1351
Pik3r5	NA	1378	98.5461	2147
Ccdc42	NA	1379	149.017	3786
Myh10	NA	1380	265.903	3768
Ndel1	NA	1381	121.261	2105
Trappc1	NA	1382	135.816	2281
Chd3	NA	1383	208.867	3504
Tmem88	NA	1384	57.2552	528
Shbg	NA	1385	293.804	3338
Sat2	NA	1386	285.383	3401
Tnfsf13	NA	1387	91.2433	2775
Tnfsf12	NA	1388	346.917	682
Kctd11	NA	1389	421.137	3704
X2810408A11Rik	NA	1390	64.4701	3733
Slc2a4	NA	1391	667.511	3035
Asgr1	NA	1392	386.747	3730
Asgr2	NA	1393	126.904	2238
Mgl2	NA	1394	138.737	2527
Clec10a	NA	1395	397.191	1360
Slc16a13	NA	1396	89.4525	2612
Zmynd15	NA	1397	608.517	1683
Gltpd2	NA	1398	155.007	2306
Pld2	NA	1399	544.506	2290
Chrne	NA	1400	70.0925	3848
Inca1	NA	1401	315.656	2212
Wscd1	NA	1402	93.9411	2592
Txndc17	NA	1403	409.763	3737
Slc13a5	NA	1404	137.996	2536
X1700051A21Rik	NA	1405	36.7514	3328
Xaf1	NA	1406	596.782	1307
Atp2a3	NA	1407	226.304	3642
Itgae	NA	1408	32.5934	3708
Tax1bp3	NA	1409	409.608	1430
Rap1gap2	NA	1410	239.039	671
Snord91a	NA	1411	51.9066	2052
Ovca2	NA	1412	30.5372	3021
Serpinf1	NA	1413	624.725	3172
Tlcd2	NA	1414	404.358	3712
Myo1c	NA	1415	340.949	3686
X1700016K19Rik	NA	1416	204.748	1385
Nxn	NA	1417	569.12	1955
Trp53i13	NA	1418	287.233	1970
Sez6	NA	1419	219.977	2529
Proca1	NA	1420	130.079	2638
X2610507B11Rik	NA	1421	120.156	612
Vtn	NA	1422	361.123	1741
Tmem97	NA	1423	224.875	3058
X1810012P15Rik	NA	1424	63.217	1286
Nos2	NA	1425	193.841	1649
Rnf135	NA	1426	189.269	1251
Rhot1	NA	1427	46.4766	2737
Tmem98	NA	1428	518.62	670
Slfn5	NA	1429	537.387	1438
Slfn9	NA	1430	297.454	1270
Gas2l2	NA	1431	96.3624	3259
X1700020L24Rik	NA	1432	212.563	1150
Ccl5	NA	1433	423.353	1666
Hnf1b	NA	1434	65.0512	3518
Mrm1	NA	1435	98.106	1573
X1700125H20Rik	NA	1436	29.3467	2401
Mtmr4	NA	1437	87.0408	1776
Rnf43	NA	1438	289.709	3301
Supt4h1	NA	1439	80.5764	1460
Dynll2	NA	1440	151.86	1418
Scpep1	NA	1441	355.529	735
Pctp	NA	1442	546.718	2819
Car10	NA	1443	261.014	3899
Wfikkn2	NA	1444	190.694	2783
Acsf2	NA	1445	636.047	3789
Tmem92	NA	1446	66.8752	1852
Col1a1	NA	1447	210.707	1386
Copz2	NA	1448	688.618	2494
Arl5c	NA	1449	606.001	3454
Erbb2	NA	1450	487.372	3211
Wipf2	NA	1451	170.346	3697
Smarce1	NA	1452	43.6164	982
Krt10	NA	1453	101.339	630
Krt23	NA	1454	28.1201	2371
Krt19	NA	1455	117.287	625
Krt17	NA	1456	36.9149	3297
Fkbp10	NA	1457	574.65	3094
Acly	NA	1458	192.012	3533
Dnajc7	NA	1459	66.6069	653
Ghdc	NA	1460	287.35	1619
Stat5a	NA	1461	546.411	2152
Ptrf	NA	1462	368.248	729
Tubg1	NA	1463	123.322	714
Ramp2	NA	1464	237.549	1728
Wnk4	NA	1465	400.86	646
Becn1	NA	1466	201.665	3392
X1700113I22Rik	NA	1467	54.077	995
Ifi35	NA	1468	563.748	1954
Vat1	NA	1469	328.734	703
Tmem106a	NA	1470	647.596	3222
Rdm1	NA	1471	369.404	2920
Gm11627	NA	1472	27.5334	1545
X2810433D01Rik	NA	1473	177.313	3811
Arhgap27	NA	1474	169.672	3634
Gm11648	NA	1475	134.716	2014
Myl4	NA	1476	64.4285	3425
Mrc2	NA	1477	452.763	666
Cyb561	NA	1478	242.358	1724
Ace	NA	1479	96.7978	484
Scn4a	NA	1480	145.135	3017
Icam2	NA	1481	102.111	3276
Ern1	NA	1482	269.889	1897
Pecam1	NA	1483	276.865	1327
X1810010H24Rik	NA	1484	138.706	410
Helz	NA	1485	28.5772	683
Ccdc46	NA	1486	147.052	3375
Rgs9	NA	1487	521.966	1246
Gm11696	NA	1488	426.565	2090
Slc16a6	NA	1489	167.357	1592
Fam20a	NA	1490	382.577	2054
Abca9	NA	1491	683.805	554
Map2k6	NA	1492	115.011	1483
Kcnj16	NA	1493	59.1277	2241
X2610035D17Rik	NA	1494	365.712	2177
Dnaic2	NA	1495	577.379	828
Gprc5c	NA	1496	321.025	1157
Cd300c	NA	1497	201.828	663
Cd300lh	NA	1498	78.1558	3817
Tmem104	NA	1499	240.501	2895
Fads6	NA	1500	114.066	2842
Slc16a5	NA	1501	141.822	1213
Mif4gd	NA	1502	741.98	3751
X2210020M01Rik	NA	1503	57.3221	3052
X1110017F19Rik	NA	1504	55.9398	539
Trim47	NA	1505	267.398	975
Foxj1	NA	1506	349.414	1627
Sphk1	NA	1507	355.631	3757
BC018473	NA	1508	377.682	3870
Birc5	NA	1509	81.5642	1130
C1qtnf1	NA	1510	311.085	1160
Card14	NA	1511	197.078	2555
Sgsh	NA	1512	384.088	2671
X0610009L18Rik	NA	1513	37.1381	1318
Fscn2	NA	1514	229.144	3639
Tspan10	NA	1515	54.9392	3208
Notum	NA	1516	193.085	2566
Cbr2	NA	1517	622.655	1924
Narf	NA	1518	134.062	1730
Tbcd	NA	1519	57.061	1337
Fkbp1b	NA	1520	199.378	2857
X2810032G03Rik	NA	1521	43.3669	1482
Hs1bp3	NA	1522	506.659	3298
Pum2	NA	1523	58.5501	2993
Sdc1	NA	1524	201.21	763
Laptm4a	NA	1525	591.498	2048
Osr1	NA	1526	222.188	2064
Nt5c1b	NA	1527	23.1425	1858
Kcns3	NA	1528	144.224	2321
Rad51ap2	NA	1529	54.055	1505
Fam84a	NA	1530	220.148	1229
Lpin1	NA	1531	384.665	1846
Pqlc3	NA	1532	520.588	3808
X2410004P03Rik	NA	1533	56.2036	1281
Nol10	NA	1534	52.3036	2748
Grhl1	NA	1535	57.0197	755
Gm9866	NA	1536	259.551	2460
Sox11	NA	1537	137.433	1347
Colec11	NA	1538	40.226	1380
Myt1l	NA	1539	256.322	2874
Fam150b	NA	1540	55.3579	2521
Gpr22	NA	1541	170.699	2270
Prkar2b	NA	1542	174.251	3296
F730043M19Rik	NA	1543	159.486	2515
Atxn7l1	NA	1544	17.4753	766
Twist1	NA	1545	280.678	758
Hdac9	NA	1546	192.341	1372
Scin	NA	1547	108.165	1134
Dock4	NA	1548	55.0477	918
Prkd1	NA	1549	373.152	3886
Coch	NA	1550	387.081	2311
Heatr5a	NA	1551	624.835	3475
X6530401N04Rik	NA	1552	30.4322	3936
Snx6	NA	1553	321.422	3586
Baz1a	NA	1554	188.751	3615
Nfkbia	NA	1555	508.09	1191
Slc25a21	NA	1556	454.137	1733
Mipol1	NA	1557	234.311	2777
Fbxo33	NA	1558	87.885	583
Fkbp3	NA	1559	150.423	3368
Mis18bp1	NA	1560	24.8793	696
Wdr20b	NA	1561	23.3248	2532
Mdga2	NA	1562	57.7148	2433
Mgat2	NA	1563	150.49	711
Klhdc1	NA	1564	149.984	3667
Klhdc2	NA	1565	158.809	2476
Arf6	NA	1566	121.971	3782
Cdkl1	NA	1567	179.814	1697
Atl1	NA	1568	239.345	3248
Pygl	NA	1569	230.488	2160
Trim9	NA	1570	232.807	1033
Jkamp	NA	1571	29.9821	2805
Dhrs7	NA	1572	226.483	1443
Six1	NA	1573	288.14	675
Tmem30b	NA	1574	43.4492	1063
Syt16	NA	1575	252.594	3096
Plekhg3	NA	1576	584.305	2055
AI463170	NA	1577	71.3875	2991
Spnb1	NA	1578	167.775	1782
Pigh	NA	1579	90.3398	2745
Vti1b	NA	1580	145.235	2636
Dcaf5	NA	1581	155.666	1536
X2310002D06Rik	NA	1582	21.0092	2582
X3830431G21Rik	NA	1583	456.741	2547
Gm1568	NA	1584	122.079	3429
Smoc1	NA	1585	732.088	654
Adam21	NA	1586	20.1283	716
Numb	NA	1587	83.9389	2333
Ptgr2	NA	1588	523.935	2945
Rnf113a2	NA	1589	39.755	463
Aldh6a1	NA	1590	569.086	2261
Ylpm1	NA	1591	110.807	1092
Pgf	NA	1592	277.619	1146
Batf	NA	1593	95.8305	3329
Mfsd7c	NA	1594	71.029	2667
X0610007P14Rik	NA	1595	107.978	576
Tgfb3	NA	1596	188.443	388
Tmem63c	NA	1597	103.73	1988
Snw1	NA	1598	81.5355	2881
Gm5039	NA	1599	38.6409	3330
X4930474N09Rik	NA	1600	165.795	778
Gm10432	NA	1601	54.4091	3738
Tc2n	NA	1602	29.9334	483
Fbln5	NA	1603	449.372	1933
Slc24a4	NA	1604	33.6945	1539
Rin3	NA	1605	537.328	829
Btbd7	NA	1606	406.583	2334
Unc79	NA	1607	202.719	471
Otub2	NA	1608	51.0072	317
Ppp4r4	NA	1609	51.7808	3442
Serpina1b	NA	1610	231.997	708
Serpina1a	NA	1611	160.108	2511
Serpina1c	NA	1612	242.768	1950
Serpina3f	NA	1613	195.167	3120
Serpina3g	NA	1614	231.12	451
Clmn	NA	1615	63.3705	2517
X4831426I19Rik	NA	1616	212.272	2554
Bdkrb1	NA	1617	50.4012	382
Wdr25	NA	1618	57.3272	3272
Mir493	NA	1619	283.769	3114
Dync1h1	NA	1620	144.754	1162
X1200009I06Rik	NA	1621	155.514	2678
X2810029C07Rik	NA	1622	111.934	1575
Ckb	NA	1623	188.796	744
Zfyve21	NA	1624	99.4622	1256
Adssl1	NA	1625	444.34	3530
Zbtb42	NA	1626	309.684	1687
Crip1	NA	1627	271.665	2444
X4930427A07Rik	NA	1628	44.0788	1302
D430020J02Rik	NA	1629	61.9475	2688
Sp8	NA	1630	57.6535	241
Akr1c14	NA	1631	193.359	2111
Akr1c13	NA	1632	194.824	668
Idi2	NA	1633	27.8505	775
Zmynd11	NA	1634	123.568	2540
Lgals8	NA	1635	512.559	2698
Nid1	NA	1636	355.376	3181
Sfrp4	NA	1637	346.228	3907
Zkscan4	NA	1638	30.0549	3494
Hist1h4k	NA	1639	72.91	3514
Pom121l2	NA	1640	131.517	3430
Zfp322a	NA	1641	41.0405	2189
Hist1h4f	NA	1642	117.009	991
Hist1h1e	NA	1643	480.216	694
Hfe	NA	1644	606.625	2971
Lrrc16a	NA	1645	313.655	1672
Cmah	NA	1646	203.555	2901
Fam65b	NA	1647	148.437	1827
D130043K22Rik	NA	1648	98.4166	527
Dcdc2a	NA	1649	290.18	3821
E2f3	NA	1650	64.3019	1069
Dusp22	NA	1651	39.7043	690
Foxc1	NA	1652	350.622	3225
Serpinb6b	NA	1653	395.936	647
Serpinb9	NA	1654	462.152	1943
Serpinb9b	NA	1655	317.989	1884
Serpinb6c	NA	1656	216.88	1794
Serpinb6a	NA	1657	466.816	650
Ripk1	NA	1658	547.202	1057
Bphl	NA	1659	211.094	2715
Psmg4	NA	1660	139.056	3659
X1700026J04Rik	NA	1661	26.11	1921
Eci2	NA	1662	516.825	418
F13a1	NA	1663	362.016	3409
Bmp6	NA	1664	344.577	1177
Tfap2a	NA	1665	63.638	813
Gm10790	NA	1666	288.829	476
Phactr1	NA	1667	231.507	1373
Sirt5	NA	1668	49.8867	3690
Nol7	NA	1669	235.236	674
Gm1574	NA	1670	66.2901	3589
Rbm24	NA	1671	164.51	3365
Kif13a	NA	1672	249.288	2696
Tpmt	NA	1673	173.522	1821
Id4	NA	1674	332.151	774
A330048O09Rik	NA	1675	132.007	2459
Phf2	NA	1676	77.7313	1340
X1110007C09Rik	NA	1677	421.646	1107
Omd	NA	1678	220.98	1169
Ogn	NA	1679	336.224	3352
X9430083A17Rik	NA	1680	90.6414	2996
Nxnl2	NA	1681	129.541	3612
S1pr3	NA	1682	648.149	1902
Ror2	NA	1683	300.575	618
Sptlc1	NA	1684	175.356	3731
Msx2	NA	1685	373.435	2347
Drd1a	NA	1686	95.6664	1247
Gprin1	NA	1687	252.083	1170
Pcbd2	NA	1688	88.1942	3291
Catsper3	NA	1689	47.1802	2821
Cxcl14	NA	1690	483.261	1612
Tgfbi	NA	1691	724.391	3273
X5133401N09Rik	NA	1692	116.835	987
Gkap1	NA	1693	95.0275	2372
X2210016F16Rik	NA	1694	233.194	826
Gas1	NA	1695	181.779	1478
Dapk1	NA	1696	144.992	3333
X4930486L24Rik	NA	1697	262.298	3278
Ctla2a	NA	1698	636.611	719
Mir3074.1	NA	1699	65.5661	579
Slc35d2	NA	1700	533.8	3828
Habp4	NA	1701	173.503	3844
X1190003K10Rik	NA	1702	142.943	2305
Cntnap3	NA	1703	205.48	2109
F630042J09Rik	NA	1704	48.9454	747
Zfp429	NA	1705	389.888	743
BC048507	NA	1706	82.977	3785
Nsun2	NA	1707	40.1486	3187
Lpcat1	NA	1708	240.062	1499
Slc12a7	NA	1709	560.375	723
Nkd2	NA	1710	54.1526	293
Cast	NA	1711	321.395	2391
Pcsk1	NA	1712	189.065	3183
Pou5f2	NA	1713	47.0021	595
Ccnh	NA	1714	30.8996	3097
Ankrd34b	NA	1715	165.644	3056
Thbs4	NA	1716	550.422	1708
Homer1	NA	1717	134.719	2845
AW495222	NA	1718	173.679	3300
Wdr41	NA	1719	38.1211	3317
Pde8b	NA	1720	88.6336	2556
Zbed3	NA	1721	133.474	1568
F2rl1	NA	1722	74.3451	2500
F2rl2	NA	1723	29.2434	1410
Nsa2	NA	1724	279.995	1935
Rgnef	NA	1725	52.9748	2300
Foxd1	NA	1726	346.405	1798
X2310005E17Rik	NA	1727	52.9564	3832
Fcho2	NA	1728	283.198	2685
Mccc2	NA	1729	138.306	883
Naip6	NA	1730	270.577	2385
Nln	NA	1731	433.001	1914
Fam159b	NA	1732	108.679	1276
Htr1a	NA	1733	263.402	1464
Ipo11	NA	1734	159.579	2404
Depdc1b	NA	1735	37.5544	940
Gapt	NA	1736	27.6306	3570
Plk2	NA	1737	226.193	1064
Il31ra	NA	1738	220.227	3304
Dhx29	NA	1739	69.5223	679
Ccno	NA	1740	112.947	3598
Gpx8	NA	1741	290.716	1252
Gzmk	NA	1742	24.2515	3542
Fst	NA	1743	115.289	1669
Itga2	NA	1744	474.218	1126
Itga1	NA	1745	429.814	3147
Emb	NA	1746	51.4002	788
Hcn1	NA	1747	204.923	3103
Nnt	NA	1748	803.783	1945
X4930555G01Rik	NA	1749	65.0049	1925
Fam107a	NA	1750	693.362	1557
Thrb	NA	1751	190.407	2649
Nid2	NA	1752	180.085	2904
Kcnk5	NA	1753	220.903	673
Nudt13	NA	1754	199.409	1694
X1810062O18Rik	NA	1755	52.7198	3343
Dupd1	NA	1756	51.8858	2948
Kcnma1	NA	1757	164.001	2308
X4930572O13Rik	NA	1758	83.6869	1570
Zmiz1	NA	1759	29.9197	3525
Zcchc24	NA	1760	670.877	1220
Il17rd	NA	1761	100.877	3110
Arhgef3	NA	1762	141.672	1610
Wnt5a	NA	1763	53.5381	3752
Cacna2d3	NA	1764	157.518	741
Chdh	NA	1765	325.783	688
Mustn1	NA	1766	210.198	3736
X2010107H07Rik	NA	1767	118.61	2326
Nt5dc2	NA	1768	380.725	1667
Stab1	NA	1769	479.539	1042
Sema3g	NA	1770	477.238	3694
Phf7	NA	1771	128.484	614
Mettl6	NA	1772	43.2109	2642
Eaf1	NA	1773	175.662	3884
Hacl1	NA	1774	537.537	1614
Oxnad1	NA	1775	98.6853	1127
X3425401B19Rik	NA	1776	287.512	2313
E130203B14Rik	NA	1777	379.591	2876
Anxa8	NA	1778	63.8778	3620
Syt15	NA	1779	143.433	3039
Sncg	NA	1780	58.222	1569
Grid1	NA	1781	223.486	1816
X5730469M10Rik	NA	1782	259.822	963
Dydc2	NA	1783	40.5873	3394
Ptgdr	NA	1784	401.31	3705
Ero1l	NA	1785	131.605	3898
Slc35f4	NA	1786	110.426	526
Osgep	NA	1787	190.689	2247
Pnp	NA	1788	82.6063	1514
Ndrg2	NA	1789	555.591	1926
Mmp14	NA	1790	94.5512	3474
Haus4	NA	1791	108.049	2193
X1700123O20Rik	NA	1792	45.7119	1116
Slc7a8	NA	1793	205.88	2587
Bcl2l2	NA	1794	247.729	699
Cmtm5	NA	1795	157.509	2192
Dhrs4	NA	1796	552.056	1037
Psme2	NA	1797	321.679	905
Tm9sf1	NA	1798	238.67	2767
Gmpr2	NA	1799	89.9748	1206
Adcy4	NA	1800	222.107	1018
Ripk3	NA	1801	51.2627	713
Nfatc4	NA	1802	214.261	792
Nynrin	NA	1803	85.9158	838
Sdr39u1	NA	1804	139.567	1572
Gjb2	NA	1805	450.728	1407
Gjb6	NA	1806	695.71	1047
Lats2	NA	1807	655.426	1737
Fgf9	NA	1808	93.8493	825
Gm6907	NA	1809	187.508	2487
Sgcg	NA	1810	116.56	3226
Dleu2	NA	1811	117.441	3027
Gucy1b2	NA	1812	39.3385	2412
Fam167a	NA	1813	673.871	1338
Msra	NA	1814	54.6799	3034
Hmbox1	NA	1815	44.1402	1973
Zfp395	NA	1816	230.412	1423
Esco2	NA	1817	84.6811	2084
Ccdc25	NA	1818	103.957	2168
Scara3	NA	1819	804.049	806
Stmn4	NA	1820	115.19	3289
Pnma2	NA	1821	245.443	2960
Dock5	NA	1822	323.785	3232
A230070E04Rik	NA	1823	91.6162	1781
Gm16677	NA	1824	86.0997	3140
Loxl2	NA	1825	365.946	1117
Slc39a14	NA	1826	533.487	3233
Hr	NA	1827	249.162	946
Gm9199	NA	1828	351.833	619
Med4	NA	1829	50.2593	2447
Zc3h13	NA	1830	158.351	3842
Ccdc122	NA	1831	330.857	3037
X1190002H23Rik	NA	1832	369.704	1526
Wbp4	NA	1833	44.2848	3230
Elf1	NA	1834	598.97	3706
Diap3	NA	1835	115.457	1800
Lmo7	NA	1836	90.0377	3321
Slain1	NA	1837	51.6246	745
Slitrk6	NA	1838	21.9849	2959
Abcc4	NA	1839	534.228	2943
Cldn10	NA	1840	538.277	2568
Hs6st3	NA	1841	118.845	2329
Oxgr1	NA	1842	35.2584	1678
Farp1	NA	1843	508.079	3275
Dock9	NA	1844	82.7224	1753
Gm5089	NA	1845	652.417	2796
X2610035F20Rik	NA	1846	267.241	2628
Zic2	NA	1847	541.157	3016
Pcca	NA	1848	399.661	3921
A2ld1	NA	1849	464.217	1738
Sepp1	NA	1850	736.065	1922
Plcxd3	NA	1851	151.778	555
Card6	NA	1852	285.412	1530
Dab2	NA	1853	429.678	1419
Egflam	NA	1854	172.532	689
Ranbp3l	NA	1855	313.378	685
Il7r	NA	1856	62.2067	2843
Rai14	NA	1857	146.594	784
X4930556M19Rik	NA	1858	267.546	3324
Adamts12	NA	1859	168.008	1984
Npr3	NA	1860	32.2898	3517
X4921515E04Rik	NA	1861	37.4506	2083
Myo10	NA	1862	593.944	3127
Fbxl7	NA	1863	69.7089	2710
Fam105a	NA	1864	191.992	969
Dnahc5	NA	1865	198.703	3576
Ctnnd2	NA	1866	188.08	2114
Ankrd33b	NA	1867	104.212	3095
Cmbl	NA	1868	333.231	2204
X0610007N19Rik	NA	1869	683.532	3100
Pgcp	NA	1870	497.311	1062
Rgs22	NA	1871	47.2931	1001
X4930447A16Rik	NA	1872	124.276	3760
Klf10	NA	1873	154.611	746
Cthrc1	NA	1874	188.582	753
Gm16294	NA	1875	100.15	2557
Angpt1	NA	1876	48.3971	1656
Rspo2	NA	1877	166.836	816
Tmem74	NA	1878	51.3595	3562
Csmd3	NA	1879	40.8355	750
Slc30a8	NA	1880	79.0664	921
Samd12	NA	1881	49.3802	3590
Tnfrsf11b	NA	1882	502.876	1051
Dscc1	NA	1883	106.537	1201
Sntb1	NA	1884	247.993	2484
Zhx2	NA	1885	349.565	1345
Derl1	NA	1886	179.858	847
Zfp572	NA	1887	45.1852	3252
Myc	NA	1888	192.991	2464
H2afy3	NA	1889	27.1079	3025
Adcy8	NA	1890	193.929	3001
Lrrc6	NA	1891	173.274	1210
X1700012I11Rik	NA	1892	146.623	2967
Mir30d	NA	1893	62.2839	1264
Khdrbs3	NA	1894	202.638	2932
Fam135b	NA	1895	64.3546	3189
Eif2c2	NA	1896	103.347	2520
X1700016M24Rik	NA	1897	279.173	1802
Lypd2	NA	1898	74.8828	2963
X2300005B03Rik	NA	1899	180.917	624
Lynx1	NA	1900	139.62	2107
Ly6c2	NA	1901	46.5203	2990
Eef1d	NA	1902	243.678	1225
Zfp623	NA	1903	25.4143	1000
Oplah	NA	1904	385.686	3402
Slc39a4	NA	1905	173.112	1039
C030006K11Rik	NA	1906	47.1072	780
Zfp647	NA	1907	133.707	1291
Apol7a	NA	1908	49.8833	2615
Apol7b	NA	1909	198.15	2870
Apol10b	NA	1910	42.843	1432
Apol9b	NA	1911	55.9589	2575
Apol8	NA	1912	61.7166	885
Ift27	NA	1913	162.977	557
Cdc42ep1	NA	1914	237.695	1616
Lgals1	NA	1915	737.278	1346
Triobp	NA	1916	211.562	1916
Gm10863	NA	1917	383.711	1999
Sun2	NA	1918	806.363	2094
Gm16576	NA	1919	310.253	1659
Apobec3	NA	1920	511.82	2088
Syngr1	NA	1921	246.963	2906
Cacna1i	NA	1922	220.184	1138
Cyp2d9	NA	1923	135.082	1447
A4galt	NA	1924	270.778	1313
Arfgap3	NA	1925	234.315	1766
Ttll1	NA	1926	229.03	2537
Bik	NA	1927	182.553	2589
Parvb	NA	1928	185.765	692
X1810041L15Rik	NA	1929	93.0189	972
Fbln1	NA	1930	325.551	2846
Ppara	NA	1931	196.128	573
Gtse1	NA	1932	173.606	1383
Celsr1	NA	1933	256.327	2861
X1300018J18Rik	NA	1934	189.61	1283
Lmf2	NA	1935	238.949	2571
Kif21a	NA	1936	144.578	2994
Pphln1	NA	1937	49.4812	871
LOC100043315	NA	1938	20.5154	2133
Dbx2	NA	1939	541.423	3460
Slc38a2	NA	1940	430.007	519
Slc38a4	NA	1941	122.358	2890
Fam113b	NA	1942	53.8883	2746
Tmem106c	NA	1943	248.053	2766
Senp1	NA	1944	502.029	2229
Olfr288	NA	1945	234.42	1793
Olfr287	NA	1946	170.163	3830
Fmnl3	NA	1947	678.22	2921
Lass5	NA	1948	108	3544
Lima1	NA	1949	484.752	2998
Atf1	NA	1950	254.96	1333
Pou6f1	NA	1951	25.1678	1703
C330013E15Rik	NA	1952	77.63	1061
Dazap2	NA	1953	591.879	2648
Cela1	NA	1954	281.797	2697
Galnt6	NA	1955	291.496	1747
Scn8a	NA	1956	203.471	1416
Acvrl1	NA	1957	371.044	3453
Acvr1b	NA	1958	134.047	748
Krt80	NA	1959	96.1264	3200
Krt85	NA	1960	26.4712	2583
Krt83	NA	1961	92.6643	705
Krt86	NA	1962	110.747	1646
X4732456N10Rik	NA	1963	39.4536	430
Tenc1	NA	1964	613.816	3924
Csad	NA	1965	460.599	1956
Itgb7	NA	1966	74.9264	672
Prr13	NA	1967	90.9246	1052
Gtsf1	NA	1968	53.7233	1215
Pde1b	NA	1969	157.361	1607
Gm5766	NA	1970	291.482	2368
Tfap4	NA	1971	47.7491	1894
Vasn	NA	1972	439.331	2474
Glyr1	NA	1973	225.039	3765
Carhsp1	NA	1974	582.432	656
Grin2a	NA	1975	91.3183	1497
Fam18a	NA	1976	127.657	1466
Ciita	NA	1977	118.423	1263
Snn	NA	1978	129.25	1524
Snx29	NA	1979	178.852	3836
X1700003L19Rik	NA	1980	34.2706	1050
Ercc4	NA	1981	86.9027	2325
Nde1	NA	1982	529.721	284
Myh11	NA	1983	188.878	1129
Efcab1	NA	1984	219.243	2743
X2310008H04Rik	NA	1985	580.062	262
Dnm1l	NA	1986	128.508	2913
Spag6	NA	1987	127.077	2806
Pi4ka	NA	1988	257.657	3397
Serpind1	NA	1989	176.148	2197
B830017H08Rik	NA	1990	102.72	831
Car15	NA	1991	31.7603	1754
X4933432I09Rik	NA	1992	88.0457	2762
Txnrd2	NA	1993	23.5318	2644
Tbx1	NA	1994	42.3162	1520
Parl	NA	1995	28.9621	3062
Polr2h	NA	1996	64.9416	1242
Vps8	NA	1997	22.1341	3778
Map3k13	NA	1998	125.33	1865
Etv5	NA	1999	211.512	3384
[truncated: 2,761 more rows]
